# Supplementary material for: A transcriptomic computational analysis of mastic oil-treated Lewis lung carcinomas reveals molecular mechanisms targeting tumor cell growth and survival
Source: BMC Med Genomics. 2009 Dec 15;2:68. doi: 10.1186/1755-8794-2-68 (PMC2801511; doi:10.1186/1755-8794-2-68)
Supplement: Additional file 1 — List of 925 differentially expressed genes in response to mastic oil. The list of 925 differentially expressed genes and their cluster memberships as derived after statistical and clustering analysis as described in Methods. Several annotation elements such as GenBank accession numbers and RefSeq IDs are included together with fold change ratios for each differentially expressed gene. [file 1755-8794-2-68-S1.XLS]

## Sheet: Clusters_RIQ_Annotated
ProbeID	Gene Symbol	Gene Description	GenBank	GO	EntrezID	RefSeq	Cluster	p-value	log2(Moil_3h/DMSO)	log2(Moil_6h/DMSO)	log2(Moil_12h/DMSO)	log2(Moil_24h/DMSO)	log2(Moil_48h/DMSO)
GI_38091019-S	NA	NA	XM_125946	NA	NA	NA	1	0.0169102	0.0439405	0.331304	-0.427981	-0.00592933	-0.563658
ri|6330569N16|PX00315O21|AK032066|1997-S	Hspa4l	heat shock protein 4 like	AK032066	GO:0000166; GO:0005524; GO:0005524; GO:0005634; GO:0005634; GO:0005737; GO:0006457; GO:0006457; GO:0006986; GO:0006986	18415	NM_011020; NM_011020; NP_035150	1	0.0397771	0.496859	0.310217	-0.442459	0.140944	0.224845
ri|6720407G21|PX00059C23|AK020104|967-S	Rnf170	ring finger protein 170	AK020104	GO:0005515; GO:0006512; GO:0008270; GO:0016020; GO:0016021; GO:0019867; GO:0046872	77733	NM_029965; NM_029965; NP_084241	1	0.0473616	-0.382056	0.222849	-0.542272	-0.140223	-0.303263
ri|9830130K22|PX00118K03|AK036533|2302-S	Scly	selenocysteine lyase	AK036533	GO:0008152; GO:0008483; GO:0016829	50880	NM_016717; NM_016717; NP_057926	1	0.00531367	-1.13152	1.0747	-1.73854	-0.157546	0.0881084
ri|A730023M06|PX00149L06|AK042776|1386-S	Rpap1	RNA polymerase II associated protein 1	AK042776	GO:0005515; GO:0008150; GO:0030880	68925	NM_177294; NM_177294; NP_796268	1	0.0165926	0.1333	0.329218	-0.408003	0.160513	-0.13739
ri|C430046P06|PX00080C14|AK049585|3804-S	Nid1	nidogen 1	AK049585	GO:0005509; GO:0005515; GO:0005578; GO:0005604; GO:0005604; GO:0005604; GO:0005615; GO:0007155; GO:0007160; GO:0008218; GO:0016020; GO:0018298	18073	NM_010917; NM_010917; NP_035047	1	0.0197619	0.289957	0.125815	-0.217552	0.0725863	0.0621669
ri|D130027C15|PX00183M14|AK051269|2050-S	Msi2	Musashi homolog 2 (Drosophila)	AK051269	GO:0000166; GO:0003676; GO:0003723; GO:0003727; GO:0005737; GO:0005844; GO:0008150; GO:0008266	76626	NM_054043; NM_054043; NP_473384	1	0.021814	1.16534	0.925011	-1.48644	0.142329	-0.00350156
scl0001127.1_28-S	Zxdc	ZXD family zinc finger C	NM_030260	GO:0003676; GO:0003677; GO:0005622; GO:0008270; GO:0046872	80292	NM_030260; NM_030260; NP_084536; NM_173002; NP_766590	1	0.0446303	0.130104	0.166961	-0.612445	-0.339339	0.247682
scl0001364.1_49-S	NA	NA	XM_122180	NA	NA	NA	1	0.0297359	-0.154496	0.105616	-0.309493	-0.155598	0.0844088
scl0001585.1_28-S	Hdac5	histone deacetylase 5	NM_010412	GO:0000122; GO:0003714; GO:0005515; GO:0005515; GO:0005634; GO:0006350; GO:0006355; GO:0007507; GO:0016564; GO:0016568; GO:0016604; GO:0016787; GO:0045892	15184	NM_001077696; NM_001077696; NP_001071164; NM_010412; NP_034542	1	0.0372936	-0.48928	0.238505	-0.920907	-0.0212762	0.327748
scl0001590.1_160-S	1110004B13Rik	RIKEN cDNA 1110004B13 gene	NM_028336	GO:0016020; GO:0016021	66910	NM_025838; NM_025838; NP_080114; NM_028336; NP_082612	1	0.00418686	1.8173	0.287021	-3.77798	-0.0932125	0.223292
scl0001637.1_218-S	Luc7l	Luc7 homolog (S. cerevisiae)-like	NM_025881	GO:0005634; GO:0008270; GO:0045843; GO:0046872	66978	NM_025881; NM_025881; NP_080157; NM_028190; NP_082466	1	0.0132204	0.156601	0.103306	-0.0117059	0.223147	0.138783
scl0001949.1_5-S	Pde7a	phosphodiesterase 7A	NM_008802	GO:0003824; GO:0004114; GO:0005615; GO:0007165; GO:0016787	18583	NM_008802; NM_008802; NP_032828	1	0.0361999	0.346982	0.294979	-0.221411	0.0355022	-0.00891446
scl000210.1_44-S	Eif4g2	eukaryotic translation initiation factor 4, gamma 2	NM_013507	GO:0003723; GO:0003743; GO:0003743; GO:0003743; GO:0005515; GO:0005737; GO:0006412; GO:0006417; GO:0006446; GO:0006446; GO:0006446; GO:0007050; GO:0008219; GO:0016281	13690	NM_001040131; NM_001040131; NP_001035221; NM_013507; NP_038535	1	0.0401677	0.024991	-0.205052	-0.415525	0.247919	0.110093
scl000226.1_3-S	Mrpl48	mitochondrial ribosomal protein L48	NM_026971	GO:0003735; GO:0005622; GO:0005739; GO:0005840; GO:0006412; GO:0030529	52443	NM_026971; NM_026971; NP_081247; NM_198831; NP_942128	1	0.0477451	-0.111074	0.165909	-0.24137	0.00534063	0.134249
scl0002644.1_1164-S	NA	NA	XM_283954	NA	NA	NA	1	0.0415704	-0.0981882	-0.00406365	-0.627515	0.335992	-0.00584847
scl0002723.1_35-S	Med8	mediator of RNA polymerase II transcription, subunit 8 homolog (yeast)	NM_020000	GO:0000119; GO:0004872; GO:0005634; GO:0006350; GO:0006355	80509	NM_020000; NM_020000; NP_064384; NM_173719; NP_776067	1	0.0253052	-0.17292	-0.000697451	-0.415132	-0.0192133	0.12183
scl0003146.1_50-S	Sdccag3	serologically defined colon cancer antigen 3	NM_026563	NA	68112	NM_026563; NM_026563; NP_080839; NM_030155; NP_084431	1	0.00983515	0.126998	-0.0490498	-0.28718	0.237799	-0.259475
scl0003147.1_18-S	Pacsin3	protein kinase C and casein kinase substrate in neurons 3	NM_028733	GO:0005515; GO:0005737; GO:0005802; GO:0006897; GO:0008092; GO:0016301; GO:0045806	80708	NM_028733; NM_028733; NP_083009; NM_030880; NP_112019	1	0.0280231	0.0128742	1.00198	-0.76275	1.5414	-0.503599
scl0003459.1_490-S	Lrrfip2	leucine rich repeat (in FLII) interacting protein 2	XM_284541	GO:0005515; GO:0016055	71268	XM_001000138; XM_001000138; XP_001000138; XM_001000168; XP_001000168; XM_001000201; XP_001000201; XM_001000235; XP_001000235; XM_284541; XP_284541; XM_895140; XP_900233; XM_903006; XP_908099; XM_903007; XP_908100; XM_903009; XP_908102; XM_903010; XP_90810	1	0.00925601	0.48103	-0.0956995	-1.02984	-0.108042	-0.0558801
scl0003559.1_19-S	Yipf2	Yip1 domain family, member 2	NM_138303	GO:0016020; GO:0016021; GO:0030133	74766	NM_138303; NM_138303; NP_612176	1	0.0376318	0.310416	0.404789	-1.59566	0.250902	0.216305
scl0003791.1_56-S	Slc6a15	solute carrier family 6 (neurotransmitter transporter), member 15	NM_175328	GO:0005328; GO:0005887; GO:0006810; GO:0006836; GO:0015293; GO:0016020; GO:0016021	103098	NM_175328; NM_175328; NP_780537	1	0.0346189	0.066398	-0.1345	-0.361977	0.147323	0.143548
scl000532.1_17-S	Yif1a	Yip1 interacting factor homolog A (S. cerevisiae)	NM_026553	GO:0005783; GO:0006810; GO:0006888; GO:0015031; GO:0016020; GO:0016021	68090	NM_026553; NM_026553; NP_080829	1	0.0182061	-0.0983196	-0.00163568	-0.206289	-0.0208715	0.0547201
scl0011432.2_96-S	Acp2	acid phosphatase 2, lysosomal	NM_007387	GO:0001501; GO:0003993; GO:0003993; GO:0005764; GO:0005764; GO:0007040; GO:0016787	11432	NM_007387; NM_007387; NP_031413	1	0.0257979	0.121524	0.253392	-0.476398	0.0852307	0.168051
scl0011820.2_119-S	App	amyloid beta (A4) precursor protein	NM_007471	GO:0000085; GO:0001967; GO:0003677; GO:0004866; GO:0004867; GO:0005488; GO:0005506; GO:0005507; GO:0005515; GO:0005624; GO:0005737; GO:0005794; GO:0005905; GO:0006378; GO:0006417; GO:0006878; GO:0006878; GO:0006897; GO:0006915; GO:0007155; GO:0007219; GO:	11820	NM_007471; NM_007471; NP_031497	1	0.000666434	1.39352	-0.107602	-4.22368	0.466963	-0.0871641
scl0012514.2_91-S	Cd68	CD68 antigen	NM_009853	GO:0005615; GO:0005764; GO:0005886; GO:0016020; GO:0016021	12514	NM_009853; NM_009853; NP_033983	1	0.00813864	3.0609	2.37391	-3.05311	-0.32759	1.18868
scl00142682.1_213-S	Zcchc14	zinc finger, CCHC domain containing 14	NM_080855	GO:0003676; GO:0005575; GO:0008150; GO:0008270; GO:0046872	142682	NM_080855; NM_080855; NP_543131	1	0.0222238	0.255678	-0.0446177	-0.22112	0.173899	-0.0862613
scl0016569.2_324-S	Kif3b	kinesin family member 3B	NM_008444	GO:0000166; GO:0003774; GO:0003777; GO:0005515; GO:0005524; GO:0005871; GO:0005874; GO:0005875; GO:0007017; GO:0007018	16569	NM_008444; NM_008444; NP_032470	1	0.0177631	0.0943535	0.430127	-0.183511	0.124961	0.366489
scl00170460.2_242-S	Stard5	StAR-related lipid transfer (START) domain containing 5	NM_023377	GO:0006694; GO:0006810; GO:0006869; GO:0008289; GO:0015485; GO:0015485; GO:0017127	170460	NM_023377; NM_023377; NP_075866	1	0.000393943	2.76507	1.21073	-1.67052	0.969477	-0.0673029
scl0017977.2_208-S	Ncoa1	nuclear receptor coactivator 1	NM_010881	GO:0003677; GO:0003682; GO:0003713; GO:0004402; GO:0004871; GO:0004872; GO:0005515; GO:0005634; GO:0006350; GO:0006355; GO:0007165; GO:0008415; GO:0016740; GO:0030528; GO:0045449; GO:0045941	17977	XM_001000135; XM_001000135; XP_001000135; XM_976948; XP_982042; NM_010881; NP_035011	1	0.00676836	-0.0707802	0.265439	-0.120888	0.220845	-0.0525058
scl0019043.2_303-S	Ppm1b	protein phosphatase 1B, magnesium dependent, beta isoform	NM_011151	GO:0000287; GO:0003824; GO:0004721; GO:0004722; GO:0006470; GO:0008287; GO:0016787; GO:0030145; GO:0046872	19043	XM_984927; XM_984927; XP_990021; NM_011151; NP_035281	1	0.0487673	0.053443	0.291581	-0.0940033	0.23896	-0.154541
scl0019056.2_142-S	Ppp3cb	protein phosphatase 3, catalytic subunit, beta isoform	NM_008914	GO:0004721; GO:0004722; GO:0005506; GO:0005509; GO:0005516; GO:0005955; GO:0006470; GO:0007507; GO:0008270; GO:0016787; GO:0030217; GO:0046872	19056	NM_008914; NM_008914; NP_032940	1	0.029772	0.113662	0.204608	-0.184614	-0.0114764	0.19587
scl0020773.2_115-S	Sptlc2	serine palmitoyltransferase, long chain base subunit 2	NM_011479	GO:0004758; GO:0005783; GO:0008152; GO:0008415; GO:0008483; GO:0009058; GO:0016020; GO:0016021; GO:0016740; GO:0016769	20773	NM_011479; NM_011479; NP_035609	1	0.0139705	0.433883	0.326214	-0.0445438	0.253656	-0.149254
scl00216395.2_163-S	Tmem5	transmembrane protein 5	NM_153059	GO:0004252; GO:0006508; GO:0016020; GO:0016021	216395	NM_153059; NM_153059; NP_694699	1	0.0146325	-0.0598159	0.377193	-0.199291	0.101306	0.0308808
scl00216760.1_116-S	Mfap3	microfibrillar-associated protein 3	NM_145426	GO:0005578; GO:0005615; GO:0016020; GO:0016021	216760	NM_145426; NM_145426; NP_663401; NM_180599; NP_850930	1	0.00940888	0.112502	0.0783796	-0.221072	-0.00783384	0.118671
scl00216971.1_119-S	BC017647	cDNA sequence BC017647	NM_145430	NA	216971	NM_145430; NM_145430; NP_663405	1	0.0303171	0.0346948	0.132299	-0.202236	0.096302	0.0722874
scl00223455.2_26-S	March6	membrane-associated ring finger (C3HC4) 6	NM_172606	GO:0005783; GO:0006512; GO:0008270; GO:0016020; GO:0016021; GO:0016874; GO:0046872	223455	NM_172606; NM_172606; NP_766194	1	0.0390178	0.0630181	0.0293056	-0.42477	0.144561	0.136107
scl00319604.2_16-S	B930006L02Rik	RIKEN cDNA B930006L02 gene	NM_178764	NA	319604	NM_178764; NM_178764; NP_848879	1	0.0245441	0.281573	0.164715	-0.936454	0.297938	-0.0736596
scl00381314.1_0-S	Iars2	isoleucine-tRNA synthetase 2, mitochondrial	NM_198653	GO:0000166; GO:0004812; GO:0004822; GO:0005524; GO:0005739; GO:0006412; GO:0006418; GO:0006428; GO:0008270; GO:0016874	381314	XM_908122; XM_908122; XP_913215; NM_198653; NP_941055	1	0.0150055	0.0103935	0.0852145	-0.223595	0.0602073	-0.298909
scl0074201.1_33-S	Lrriq2	leucine-rich repeats and IQ motif containing 2	NM_028815	GO:0005515	74201	NM_028815; NM_028815; NP_083091	1	0.0495782	0.24858	2.61126	-0.958135	0.188089	-0.297344
scl0075909.2_73-S	Tmem49	transmembrane protein 49	NM_029478	GO:0016021	75909	NM_029478; NM_029478; NP_083754	1	0.000100474	1.4362	-1.26377	-3.22758	-0.111445	-0.273381
scl0080708.1_141-S	Pacsin3	protein kinase C and casein kinase substrate in neurons 3	NM_028733	GO:0005515; GO:0005737; GO:0005802; GO:0006897; GO:0008092; GO:0016301; GO:0045806	80708	NM_028733; NM_028733; NP_083009; NM_030880; NP_112019	1	0.0419367	-0.213133	0.0503707	-0.269731	0.336219	0.0287257
scl0110279.7_217-S	NA	NA	XM_125706	NA	NA	NA	1	0.0336441	0.34964	0.127473	-0.0901196	0.201486	-0.0638987
scl013046.9_64-S	Cugbp1	CUG triplet repeat, RNA binding protein 1	NM_198683	GO:0000166; GO:0000900; GO:0003676; GO:0003723; GO:0005625; GO:0005634; GO:0005634; GO:0005634; GO:0005737; GO:0006376; GO:0006397; GO:0007281; GO:0009790; GO:0016246; GO:0030529; GO:0042835	13046	NM_017368; NM_017368; NP_059064; NM_198683; NP_941955	1	0.0437804	0.220507	0.110803	-0.34084	0.197379	0.0827196
scl016396.2_0-S	Itch	itchy, E3 ubiquitin protein ligase	XM_192925	GO:0000151; GO:0003677; GO:0004842; GO:0004842; GO:0005515; GO:0005622; GO:0005634; GO:0006464; GO:0006511; GO:0006512; GO:0016874; GO:0045449	16396	XM_001004902; XM_001004902; XP_001004902; XM_001005744; XP_001005744; XM_192925; XP_192925; XM_895069; XP_900162; XM_902524; XP_907617; XM_902525; XP_907618; XM_902526; XP_907619; XM_902527; XP_907620; XM_902529; XP_907622; XM_907054; XP_912147; XM_976293	1	0.0334134	-0.459377	0.52683	-0.971271	-0.324934	-0.209181
scl017990.3_27-S	Ndrl	N-myc downstream regulated-like	NM_008681	NA	17990	NM_008681; NM_008681; NP_032707	1	0.0101147	0.104639	0.189291	-0.309425	0.140336	0.100032
scl018521.14_30-S	Pcbp2	poly(rC) binding protein 2	NM_011042	GO:0003676; GO:0003677; GO:0003723; GO:0005515; GO:0005634; GO:0006396; GO:0030529	18521	NM_011042; NM_011042; NP_035172	1	0.0240265	-0.0286112	-0.0505966	-0.249142	-0.10384	0.0661013
scl0208795.23_29-S	Tmem63a	transmembrane protein 63a	NM_144794	GO:0006350; GO:0016020; GO:0016021	208795	NM_144794; NM_144794; NP_659043	1	0.0448259	0.112498	0.155432	-0.296954	0.0556299	0.0455729
scl0217718.1_28-S	Nek9	NIMA (never in mitosis gene a)-related expressed kinase 9	NM_145138	GO:0000166; GO:0000287; GO:0004672; GO:0004674; GO:0005524; GO:0005634; GO:0006468; GO:0007049; GO:0007067; GO:0016301; GO:0016740; GO:0046872; GO:0051301	217718	XM_994284; XM_994284; XP_999378; NM_145138; NP_660120	1	0.000660984	0.362779	-0.0518497	-0.501397	0.260716	0.30659
scl0217837.1_325-S	Itpk1	inositol 1,3,4-triphosphate 5/6 kinase	NM_172584	GO:0000166; GO:0000287; GO:0003824; GO:0005524; GO:0016301; GO:0016740; GO:0016787; GO:0016853; GO:0046872; GO:0047325	217837	NM_172584; NM_172584; NP_766172	1	0.0481656	0.0610035	0.271613	-0.0999111	0.13238	0.0733456
scl021981.1_87-S	Ppp1r13b	protein phosphatase 1, regulatory (inhibitor) subunit 13B	NM_011625	GO:0005515; GO:0005634; GO:0005634; GO:0005737; GO:0006915; GO:0006917; GO:0006952; GO:0045786	21981	NM_011625; NM_011625; NP_035755	1	0.00797148	0.00140456	0.015316	-0.589058	0.39076	0.0497407
scl0224019.10_293-S	D16Bwg1494e	DNA segment, Chr 16, Brigham & Women's Genetics 1494 expressed	XM_358773	GO:0016021	224019	XM_358773; XM_358773; XP_358773; XM_910361; XP_915454; XM_984506; XP_989600	1	0.00663089	1.93112	1.99396	-1.04579	0.0345349	0.26206
scl0230661.11_0-S	Tesk2	testis-specific kinase 2	NM_146151	GO:0000166; GO:0000287; GO:0004672; GO:0004674; GO:0004674; GO:0004713; GO:0005524; GO:0005634; GO:0005634; GO:0006468; GO:0006468; GO:0006915; GO:0007242; GO:0007283; GO:0016301; GO:0016740; GO:0030036; GO:0030145; GO:0046872; GO:0048041	230661	NM_146151; NM_146151; NP_666263	1	0.0284739	-0.397426	0.573576	-1.82291	0.127596	0.203466
scl0234373.9_64-S	Sfrs14	splicing factor, arginine/serine-rich 14	NM_172755	GO:0003676; GO:0003723; GO:0005622; GO:0005634; GO:0006396; GO:0006397; GO:0008380	234373	NM_172755; NM_172755; NP_766343	1	0.0389321	0.0895454	0.305251	0.00954486	0.209171	0.0337437
scl026901.3_41-S	Deb1	differentially expressed in B16F10 1	NM_026794	NA	26901	NM_026794; NM_026794; NP_081070	1	0.0388597	0.084605	0.136981	-0.463352	-0.0527889	0.0995801
scl027967.3_2-S	Cherp	calcium homeostasis endoplasmic reticulum protein	NM_138585	GO:0003674; GO:0003723; GO:0005622; GO:0005737; GO:0006396; GO:0006874; GO:0008285	27967	NM_138585; NM_138585; NP_613051	1	0.0477036	0.0974834	-0.132852	-0.28729	0.0092783	-0.0337841
scl050790.1_73-S	Acsl4	acyl-CoA synthetase long-chain family member 4	NM_207625	GO:0000287; GO:0003824; GO:0004467; GO:0004467; GO:0005777; GO:0006629; GO:0006631; GO:0008152; GO:0016020; GO:0016021; GO:0016874; GO:0019217	50790	NM_001033600; NM_001033600; NP_001028772; NM_019477; NP_062350; NM_207625; NP_997508	1	0.00447421	0.294432	-0.103724	-0.419115	0.350297	0.0259104
scl057265.1_17-S	Fzd2	frizzled homolog 2 (Drosophila)	NM_020510	GO:0004871; GO:0004872; GO:0004926; GO:0004930; GO:0005515; GO:0005615; GO:0007165; GO:0007166; GO:0007186; GO:0007267; GO:0007275; GO:0016020; GO:0016021; GO:0016055; GO:0030855; GO:0030855	57265	NM_020510; NM_020510; NP_065256	1	0.0023449	1.082	0.734845	-0.970698	-0.0609517	-0.478459
scl058887.4_0-S	Repin1	replication initiator 1	NM_175099	GO:0003676; GO:0003677; GO:0005622; GO:0005634; GO:0006260; GO:0008270; GO:0046872	58887	NM_001079901; NM_001079901; NP_001073370; NM_001079902; NP_001073371; NM_001079903; NP_001073372; NM_001079904; NP_001073373; NM_001079905; NP_001073374; NM_175099; NP_780308	1	0.0032617	0.298143	-0.322374	-0.618125	-0.0311757	-0.0532639
scl071228.1_292-S	NA	NA	XM_127605	NA	NA	NA	1	0.0427922	0.227519	0.217336	-0.277364	0.0759423	-0.0893938
scl073075.8_3-S	NA	NA	NA	NA	NA	NA	1	0.000549484	1.51143	0	-1.06143	0.404851	0.263503
scl073750.1_299-S	NA	NA	XM_196324	NA	NA	NA	1	0.0322832	0.816367	-0.0680645	-2.84529	0.181597	0.257378
scl074760.10_16-S	Rab3il1	RAB3A interacting protein (rabin3)-like 1	NM_144538	GO:0005515; GO:0017112	74760	NM_144538; NM_144538; NP_653121	1	0.00016915	0	4.74352	-2.77627	-0.947843	0.766909
scl076650.2_4-S	Srxn1	sulfiredoxin 1 homolog (S. cerevisiae)	NM_029688	GO:0000166; GO:0000287; GO:0003677; GO:0005524; GO:0005829; GO:0006979; GO:0016209; GO:0016491; GO:0016667	76650	NM_029688; NM_029688; NP_083964	1	0.0440061	0.190574	0.496189	0.0399442	0.218395	0.0165496
scl077675.4_14-S	NA	NA	NA	NA	NA	NA	1	0.0462446	-0.434187	1.18697	-0.559589	0.489218	-0.0565411
scl077877.1_144-S	NA	NA	XM_127971	NA	NA	NA	1	0.00872059	0.34023	0.492533	-0.453688	-0.0292391	0.0219626
scl078408.1_245-S	2900046G09Rik	RIKEN cDNA 2900046G09 gene	NM_133778	GO:0005215; GO:0006810	78408	NM_133778; NM_133778; NP_598539	1	3.70017e-05	0	0	-3.66486	0.94377	0.603621
scl15849.13_157-S	Psen2	presenilin 2	NM_011183	GO:0001708; GO:0005515; GO:0005515; GO:0005783; GO:0005783; GO:0005794; GO:0005887; GO:0006509; GO:0007219; GO:0007220; GO:0007242; GO:0008233; GO:0016020; GO:0016021; GO:0016485; GO:0016787; GO:0030326; GO:0042640; GO:0042987; GO:0043065; GO:0043085; GO:	19165	NM_011183; NM_011183; NP_035313	1	0.0273564	-0.260703	2.01882	-0.75565	-0.311754	-0.0838453
scl15933.11.1_5-S	Ly9	lymphocyte antigen 9	NM_008534	GO:0005515; GO:0005615; GO:0005886; GO:0006952; GO:0007155; GO:0016020; GO:0016021	17085	NM_008534; NM_008534; NP_032560	1	0.00255895	-0.221541	-0.328749	-1.79808	0.120732	0.0855897
scl15962.19.1_82-S	Ddr2	discoidin domain receptor family, member 2	NM_022563	GO:0000166; GO:0004672; GO:0004713; GO:0004714; GO:0004872; GO:0005524; GO:0006468; GO:0007155; GO:0007169; GO:0008284; GO:0016020; GO:0016021; GO:0016301; GO:0016740	18214	NM_022563; NM_022563; NP_072075	1	0.0135461	-0.0439245	-0.244068	-0.452085	0.135224	-0.0691017
scl16035.21_615-S	Bat2d	BAT2 domain containing 1	XM_148990	GO:0003674; GO:0005575; GO:0008150	226562	XM_001002638; XM_001002638; XP_001002638; XM_148990; XP_148990; XM_886288; XP_891381; XM_896634; XP_901727; XM_896646; XP_901739; XM_896654; XP_901747; XM_917352; XP_922445; XM_924904; XP_929997; XM_924908; XP_930001; XM_976536; XP_981630; XM_976724; XP_9	1	0.0151052	0.100361	0.243405	-0.333971	-0.0451028	-0.082354
scl16375.7_22-S	Dbi	diazepam binding inhibitor	NM_007830	GO:0000062; GO:0005488; GO:0005739; GO:0006810; GO:0008289	13167	NM_001037999; NM_001037999; NP_001033088; NM_007830; NP_031856	1	0.0189077	-0.0952408	0.323196	-0.255354	-0.106321	0.199403
scl16695.1.1_170-S	NA	NA	NA	NA	NA	NA	1	0.044847	0.124373	0.431505	-0.166176	-0.0752087	0.220035
scl17693.18_476-S	Atg16l1	autophagy-related 16-like 1 (yeast)	NM_029846	GO:0000045; GO:0005515; GO:0005776; GO:0006810; GO:0006914; GO:0015031; GO:0016020	77040	NM_029846; NM_029846; NP_084122	1	0.0416413	0.200696	0.229078	-0.0562811	0.134383	-0.103715
scl17747.8_208-S	Rhbdd1	rhomboid domain containing 1	NM_029777	GO:0004252; GO:0005615; GO:0008233; GO:0016020; GO:0016021; GO:0016787	76867	NM_029777; NM_029777; NP_084053	1	0.0111833	-0.135914	-0.119139	-0.328097	0.192358	-0.146546
scl21325.10_415-S	Sephs1	selenophosphate synthetase 1	NM_175400	GO:0000166; GO:0003824; GO:0004756; GO:0005524; GO:0005525; GO:0006464; GO:0008430; GO:0016301; GO:0016740	109079	NM_175400; NM_175400; NP_780609	1	0.0331057	0.0452179	0.212118	-0.477094	0.184041	-0.194563
scl22717.15.1_30-S	Wdr47	WD repeat domain 47	NM_181400	NA	99512	NM_181400; NM_181400; NP_852065	1	0.0323194	0.689025	0.352623	-0.834048	-0.164069	0.172917
scl23069.5_206-S	1110032E23Rik	RIKEN cDNA 1110032E23 gene	NM_133187	GO:0016021	68659	NM_133187; NM_133187; NP_573450	1	0.025725	-0.675922	2.38514	-2.10951	-0.130394	-0.0239903
scl23745.1.1_303-S	Epb4.1	erythrocyte protein band 4.1	NM_183428	GO:0003779; GO:0003779; GO:0005198; GO:0005488; GO:0005545; GO:0005634; GO:0005737; GO:0005856; GO:0008092; GO:0008360; GO:0015629; GO:0016020; GO:0030036; GO:0030507; GO:0030863; GO:0030866; GO:0043234	269587	NM_183428; NM_183428; NP_906273	1	0.0308125	0.182331	0.439062	-0.368934	-0.288809	-0.00710774
scl24532.13_158-S	Decr1	2,4-dienoyl CoA reductase 1, mitochondrial	NM_026172	GO:0005739; GO:0005739; GO:0008152; GO:0008670; GO:0016491	67460	NM_026172; NM_026172; NP_080448	1	0.0370342	0.279219	0.228353	-0.289844	-0.167059	0.171333
scl25295.54.1_177-S	BC057079	cDNA sequence BC057079	XM_283973	NA	230393	XM_001001702; XM_001001702; XP_001001702; XM_283973; XP_283973; XM_899409; XP_904502; XM_899415; XP_904508; XM_899419; XP_904512; XM_899421; XP_904514; XM_899424; XP_904517; XM_913780; XP_918873; XM_922886; XP_927979; XM_922900; XP_927993; XM_922907; XP_9	1	0.00258257	0.044377	0.28867	-0.0959533	0.0522206	-0.0792972
scl25830.14_357-S	Ttyh3	tweety homolog 3 (Drosophila)	NM_175274	GO:0005254; GO:0016021	78339	NM_175274; NM_175274; NP_780483	1	0.00419735	-0.0121777	0.0937682	-0.24408	0.308895	-0.0440878
scl26321.12.1_10-S	Hpse	heparanase	NM_152803	GO:0000287; GO:0005509; GO:0005578; GO:0005764; GO:0016020; GO:0016787; GO:0030305	15442	XM_982223; XM_982223; XP_987317; NM_152803; NP_690016	1	0.0130266	-0.932849	0.711675	-1.27985	0.276464	-0.0125563
scl30470.4_40-S	H19	H19 fetal liver mRNA	NR_001592	GO:0005737; GO:0005844	14955	NR_001592	1	6.80724e-05	3.18675	0.40938	-3.41954	0	-0.734791
scl30685.21_48-S	Atxn2l	ataxin 2-like	NM_183020	GO:0003674; GO:0008150; GO:0016020; GO:0016020	233871	NM_183020; NM_183020; NP_898841	1	0.0305835	-0.242573	0.167722	-0.275906	0.26799	0.0516067
scl33402.1_220-S	Thap11	THAP domain containing 11	NM_021513	GO:0003676; GO:0003677; GO:0005634; GO:0008270; GO:0046872	59016	NM_021513; NM_021513; NP_067488	1	0.032773	0.0365643	0.281385	-0.377234	-0.095943	-0.0644503
scl35154.1.15_20-S	NA	NA	XM_358687	NA	NA	NA	1	0.026924	1.14375	-0.627843	-3.03197	-0.143011	0.494928
scl35367.18_438-S	Sema3f	sema domain, immunoglobulin domain (Ig), short basic domain, secreted, (semaphorin) 3 F	NM_011349	GO:0001755; GO:0005615; GO:0007275; GO:0045499; GO:0048843; GO:0050919; GO:0050919	20350	NM_011349; NM_011349; NP_035479	1	0.0426666	0.200573	0.189601	-0.174796	-0.0802388	0.0983821
scl35415.12_241-S	Acpp	acid phosphatase, prostate	NM_207668	GO:0003993; GO:0003993; GO:0005615; GO:0008150; GO:0016787	56318	NM_019807; NM_019807; NP_062781; NM_207668; NP_997551	1	0.0340899	0.852861	0.343966	-0.638283	0.242149	0.0688708
scl36644.3_0-S	Prss35	protease, serine, 35	NM_178738	GO:0004252; GO:0004263; GO:0004295; GO:0005615; GO:0006508; GO:0008233; GO:0016787	244954	NM_178738; NM_178738; NP_848853	1	0.00244336	2.83138	3.38528	-4.21322	-0.685085	-0.00957096
scl36871.20.1_240-S	NA	NA	XM_134863	NA	NA	NA	1	0.042563	0.372775	0.717455	-0.0395171	0.132016	-0.0369354
scl37811.6.1_5-S	Gstt1	glutathione S-transferase, theta 1	NM_008185	GO:0004364; GO:0005634; GO:0006749; GO:0016740	14871	NM_008185; NM_008185; NP_032211	1	0.00356066	0.75613	2.23121	-3.75974	0.08235	-0.346931
scl38655.14_451-S	NA	NA	XM_150337	NA	NA	NA	1	0.0497781	-0.0155679	0.0597542	-0.233054	0.138551	-0.10691
scl38677.11_311-S	Csnk1g2	casein kinase 1, gamma 2	NM_134002	GO:0000166; GO:0004672; GO:0004674; GO:0004713; GO:0005524; GO:0006468; GO:0016055; GO:0016301; GO:0016740	103236	NM_134002; NM_134002; NP_598763	1	0.0308817	0.0838363	0.259422	-0.133728	-0.0456349	0.175428
scl38986.7.1_55-S	Zbtb24	zinc finger and BTB domain containing 24	NM_153398	GO:0003676; GO:0003677; GO:0003700; GO:0005515; GO:0005622; GO:0005634; GO:0006350; GO:0006355; GO:0008270; GO:0046872	268294	NM_153398; NM_153398; NP_700447	1	0.0480436	0.0841955	0.262543	-0.109712	-0.0469554	-0.00327078
scl39341.19.1_29-S	C630004H02Rik	RIKEN cDNA C630004H02 gene	NM_175454	GO:0016020; GO:0016021	217310	XM_001000299; XM_001000299; XP_001000299; NM_175454; NP_780663	1	0.0120217	-0.106481	0.713112	-2.95919	0.744093	-0.040458
scl40113.4_264-S	Akap10	A kinase (PRKA) anchor protein 10	NM_019921	GO:0004871; GO:0005515; GO:0005739; GO:0008104; GO:0008104; GO:0016301; GO:0051018	56697	NM_019921; NM_019921; NP_064305	1	0.0222667	-0.0979945	0.200075	-0.345723	0.188924	-0.00668594
scl40472.8_474-S	Slc1a4	solute carrier family 1 (glutamate/neutral amino acid transporter), member 4	NM_018861	GO:0006810; GO:0006835; GO:0015175; GO:0015293; GO:0016020; GO:0016021; GO:0017153	55963	NM_018861; NM_018861; NP_061349	1	0.0192451	0.273438	0.29619	0.0482851	0.117918	0.0502948
scl41070.6_518-S	Vezf1	vascular endothelial zinc finger 1	NM_016686	GO:0001525; GO:0001885; GO:0003676; GO:0005622; GO:0005634; GO:0008270; GO:0046872	22344	NM_016686; NM_016686; NP_057895	1	0.0383271	0.0984889	0.294994	-0.0956076	-0.0603496	-0.123477
scl41280.17_8-S	Mett10d	methyltransferase 10 domain containing	NM_026197	GO:0008168; GO:0016740	67493	NM_026197; NM_026197; NP_080473	1	0.00439012	0.059812	0.130101	-0.304934	0.129036	-0.0370593
scl42938.12_138-S	Gstz1	glutathione transferase zeta 1 (maleylacetoacetate isomerase)	NM_010363	GO:0003824; GO:0004364; GO:0005737; GO:0005739; GO:0006559; GO:0006572; GO:0009072; GO:0016034; GO:0016034; GO:0016740; GO:0016853	14874	NM_010363; NM_010363; NP_034493	1	0.0413364	0.0873935	0.110848	-0.270137	-0.162772	0.152139
scl47261.7_122-S	Lrp12	low density lipoprotein-related protein 12	NM_172814	GO:0004872; GO:0005515; GO:0005624; GO:0005887; GO:0005905; GO:0006897; GO:0016020; GO:0016021	239393	NM_172814; NM_172814; NP_766402	1	0.0338163	0.191338	0.0684734	-0.197226	0.216344	-0.111898
scl48020.10.1_127-S	Cmbl	carboxymethylenebutenolidase-like (Pseudomonas)	NM_181588	GO:0003824; GO:0016787	69574	NM_181588; NM_181588; NP_853619	1	0.0187247	0.509307	-0.323682	-1.22113	-0.49045	0.0763284
scl48614.17_462-S	Leprel1	leprecan-like 1	NM_173379	GO:0005488; GO:0005506; GO:0005783; GO:0016491; GO:0016702; GO:0016706; GO:0019538; GO:0019797; GO:0031418; GO:0046872	210530	NM_173379; NM_173379; NP_775555	1	1.69197e-07	0	0	-1.20511	3.38657	-0.463355
scl48662.9.1_15-S	Alg3	asparagine-linked glycosylation 3 homolog (yeast, alpha-1,3-mannosyltransferase)	NM_145939	GO:0000030; GO:0005783; GO:0016020; GO:0016021; GO:0016740; GO:0016757	208624	NM_145939; NM_145939; NP_666051	1	0.0416669	-0.115607	0.161723	-0.225313	0.164931	0.00658753
scl49375.21_69-S	Lztr1	leucine-zipper-like transcriptional regulator, 1	NM_025808	GO:0005515	66863	NM_025808; NM_025808; NP_080084	1	6.04539e-05	0.139616	0.204645	-0.174911	-0.0644507	0.0429278
scl49667.33.1_65-S	Ptprm	protein tyrosine phosphatase, receptor type, M	NM_008984	GO:0004721; GO:0004725; GO:0004872; GO:0005615; GO:0005886; GO:0006470; GO:0007185; GO:0016020; GO:0016021; GO:0016787	19274	NM_008984; NM_008984; NP_033010	1	0.0225396	-0.0480105	0.0889801	-0.229768	0.335575	0.275656
scl50281.11.1_88-S	NA	NA	NM_144809	NA	NA	NA	1	0.00613671	3.10473	3.46379	-1.29966	-0.526228	-0.812909
scl51087.35.3_20-S	Chd1	chromodomain helicase DNA binding protein 1	NM_007690	GO:0000166; GO:0000785; GO:0003676; GO:0003677; GO:0003682; GO:0004386; GO:0004386; GO:0005524; GO:0005634; GO:0006333; GO:0008026; GO:0016787	12648	NM_007690; NM_007690; NP_031716	1	0.0215064	0.0398616	0.254034	-0.317972	0.357052	-0.161889
scl51863.38_476-S	Wdr7	WD repeat domain 7	XM_140391	GO:0003674; GO:0005575; GO:0008150	104082	XM_140391; XM_140391; XP_140391; XM_901910; XP_907003; XM_901912; XP_907005; XM_915908; XP_921001; XM_923995; XP_929088; XM_994810; XP_999904	1	0.0205304	0.0815905	-0.332617	-0.826372	0.149028	-0.143525
scl52528.9.1_3-S	Ankrd1	ankyrin repeat domain 1 (cardiac muscle)	NM_013468	GO:0003677; GO:0003700; GO:0003714; GO:0005634; GO:0005667; GO:0005737; GO:0006355; GO:0006357	107765	NM_013468; NM_013468; NP_038496	1	0.0409987	-0.408542	0.0485778	-1.1112	-0.0339753	0.132072
scl52614.18.1_13-S	D19Bwg1357e	DNA segment, Chr 19, Brigham & Women's Genetics 1357 expressed	NM_177474	GO:0003723; GO:0005488; GO:0005634; GO:0005783	52874	NM_177474; NM_177474; NP_803425	1	0.0334247	0.0312476	0.27873	-0.336073	0.0151021	-0.147705
scl53393.10_649-S	Tut1	terminal uridylyl transferase 1, U6 snRNA-specific	NM_197993	GO:0000166; GO:0003676; GO:0003723; GO:0005622; GO:0005634; GO:0008270; GO:0016740; GO:0016779; GO:0050265	70044	NM_197993; NM_197993; NP_932110	1	0.0179183	0.0587214	0.0202635	-0.219842	0.192858	-0.0208583
scl53447.10_104-S	Tbc1d10c	TBC1 domain family, member 10c	NM_178650	GO:0006605	108995	NM_178650; NM_178650; NP_848765	1	0.0374161	0.363689	-0.294967	-0.91019	0.336487	0.730852
scl55019.13_214-S	Pctk1	PCTAIRE-motif protein kinase 1	NM_011049	GO:0000166; GO:0004672; GO:0004674; GO:0004713; GO:0005524; GO:0006468; GO:0016301; GO:0016740	18555	XM_979502; XM_979502; XP_984596; XM_979538; XP_984632; XM_979577; XP_984671; XM_979653; XP_984747; XM_979686; XP_984780; NM_011049; NP_035179	1	0.0389216	0.302844	-0.00766745	-0.378209	0.233109	-0.00541964
GI_29243945-S	Thnsl1	threonine synthase-like 1 (bacterial)	NM_177588	GO:0003824; GO:0004765; GO:0004795; GO:0005524; GO:0008152; GO:0008652; GO:0009088	208967	NM_001001297; NM_001001297; NP_001001297; NM_177588; NP_808256	2	0.00683697	0.270938	-0.266673	0.213946	0.0902673	-0.288105
GI_38073911-S	NA	NA	XM_204369	NA	NA	NA	2	0.0329718	0.290028	-0.121039	0.501112	-0.350469	-4.73877
GI_38079571-S	NA	NA	XM_193319	NA	NA	NA	2	0.0174255	-0.233823	-0.0714195	0.178126	0.110355	-1.0869
GI_38083639-S	NA	NA	XM_358516	NA	NA	NA	2	0.0205877	0.513143	1.27413	1.58045	4.71595	0.20825
GI_38084812-S	NA	NA	XM_355134	NA	NA	NA	2	0.0333352	-0.278656	0.215215	-0.128172	-0.0155	-0.575708
GI_38084949-S	NA	NA	XM_355797	NA	NA	NA	2	0.00820615	-0.198477	0.265096	0.350056	-0.279331	-0.518536
GI_38084970-S	Tmf1	TATA element modulatory factor 1	XM_132740	NA	232286	XM_132740; XM_132740; XP_132740; XM_916318; XP_921411; XM_985353; XP_990447; NM_001081111; NP_001074580	2	0.0294164	0.220262	0.156592	0.0798508	0.149647	-0.316434
GI_38086406-S	NA	NA	XM_135925	NA	NA	NA	2	0.0202697	-0.103074	-0.309952	0.372088	0.174545	-0.5157
GI_38090511-S	NA	NA	XM_125658	NA	NA	NA	2	0.00518938	-0.0195669	-0.0760722	0.168503	0.0224979	-0.862587
ri|4921535H13|PX00639C11|AK076615|2240-S	Ywhag	3-monooxygenase/tryptophan 5-monooxygenase activation protein, gamma polypeptide	AK076615	GO:0003779; GO:0005080; GO:0005080; GO:0005159; GO:0005575; GO:0006469; GO:0006605; GO:0007165; GO:0007242; GO:0008047; GO:0008426; GO:0009966; GO:0019904; GO:0045664; GO:0048167	22628	NM_018871; NM_018871; NP_061359	2	0.00687643	0.0268022	0.475159	1.28469	-1.22656	-3.71149
ri|5730552E08|PX00006K10|AK017831|1405-S	Gphn	gephyrin	AK017831	GO:0000166; GO:0000287; GO:0003824; GO:0005856; GO:0006605; GO:0006777; GO:0007529; GO:0008092; GO:0019897; GO:0046872	268566	NM_172952; NM_172952; NP_766540	2	0.0196987	0.489592	-0.22839	-0.0948534	0.675823	-1.01106
ri|A130072J07|PX00124F06|AK038024|2896-S	Tor1aip2	torsin A interacting protein 2	AK038024	GO:0005515; GO:0005783; GO:0016020; GO:0016021	240832	NM_172843; NM_172843; NP_766431	2	0.0344127	0.427065	0.118994	-0.681218	-0.147911	-2.9233
ri|A630098C24|PX00148G16|AK042508|1189-S	Terf2	telomeric repeat binding factor 2	AK042508	GO:0000723; GO:0000781; GO:0003677; GO:0005515; GO:0005634; GO:0005694; GO:0007049; GO:0043047; GO:0045449	21750	NM_009353; NM_009353; NP_033379	2	0.0175515	0.492468	0.00339945	0.700427	0.676058	-0.795053
ri|B930036M14|PX00164K08|AK047215|2501-S	Scap	SREBF chaperone	AK047215	GO:0005515; GO:0005515; GO:0005789; GO:0005789; GO:0008203; GO:0015485; GO:0019217	235623	NM_001001144; NM_001001144; NP_001001144	2	0.0286748	0.290366	0.422344	0.263576	-0.0709142	-0.878127
ri|C130021K03|PX00168N07|AK047916|3649-S	Crkrs	Cdc2-related kinase, arginine/serine-rich	AK047916	GO:0000166; GO:0004672; GO:0004674; GO:0004713; GO:0005524; GO:0006468; GO:0016301; GO:0016740	69131	NM_026952; NM_026952; NP_081228	2	0.0214196	0.0197706	0.509444	0.343171	-0.21778	-0.794082
ri|E430038J18|PX00101E02|AK089073|930-S	Phf14	PHD finger protein 14	AK089073	GO:0005515; GO:0006355; GO:0008270; GO:0046872	75725	NM_029404; NM_029404; NP_083680	2	0.0406942	0.350455	-0.582173	0.326024	0.573582	-0.392584
scl0001536.1_33-S	Lgals9	lectin, galactose binding, soluble 9	NM_010708	GO:0005529	16859	NM_010708; NM_010708; NP_034838	2	0.00126008	1.1426	-0.324651	1.74729	-1.41536	-3.70321
scl000263.1_3-S	Tarsl2	threonyl-tRNA synthetase-like 2	NM_172310	GO:0000166; GO:0004812; GO:0004829; GO:0005524; GO:0006412; GO:0006418; GO:0006435; GO:0016874	272396	NM_172310; NM_172310; NP_758514	2	0.0479754	-0.492158	-0.0480268	0.0552854	0.321522	-0.392252
scl000649.1_4459-S	Otud4	OTU domain containing 4	XM_194424	NA	73945	XM_194424; XM_194424; XP_194424; XM_899841; XP_904934; XM_899848; XP_904941; XM_899855; XP_904948; XM_906505; XP_911598; XM_919880; XP_924973; XM_919891; XP_924984; XM_919907; XP_925000; XM_990734; XP_995828; XM_990758; XP_995852; XM_990783; XP_995877; XM	2	0.0210488	0.342598	0.213245	0.0191167	0.214665	-0.230961
scl000728.1_50-S	Ubxd6	UBX domain containing 6	AK011496	GO:0016021	108159	NM_178648; NM_178648; NP_848763	2	0.0251382	-0.284107	-0.30912	0.25184	-0.376006	-1.83444
scl00107849.1_175-S	Mrpplf4	mitogen regulated protein, proliferin 4	NM_181852	GO:0005179; GO:0005576	107849	XM_001005014; XM_001005014; XP_001005014; NM_181852; NP_862900	2	0.00865875	-0.109831	-0.010459	0.407477	0.508447	-4.01939
scl00108155.2_325-S	Ogt	O-linked N-acetylglucosamine (GlcNAc) transferase (UDP-N-acetylglucosamine:polypeptide-N-acetylglucosaminyl transferase)	NM_139144	GO:0005515; GO:0005622; GO:0005634; GO:0005829; GO:0006493; GO:0006493; GO:0007165; GO:0007584; GO:0008080; GO:0008375; GO:0016262; GO:0016740; GO:0016757	108155	NM_139144; NM_139144; NP_631883	2	0.0368418	0.249444	-0.255661	0.419429	0.173563	-0.189593
scl0014349.2_95-S	Fv1	Friend virus susceptibility 1	NM_010244	GO:0005794; GO:0009615	14349	NM_010244; NM_010244; NP_034374	2	0.0143946	-1.37739	-0.916088	-0.453494	0	-2.89238
scl0014425.2_292-S	Galnt3	UDP-N-acetyl-alpha-D-galactosamine:polypeptide N-acetylgalactosaminyltransferase 3	NM_015736	GO:0004653; GO:0005509; GO:0005529; GO:0016020; GO:0016021; GO:0016740; GO:0016757; GO:0030145	14425	NM_015736; NM_015736; NP_056551	2	0.0435393	2.74911	0	3.14455	0.480236	-0.231905
scl0020658.1_193-S	Son	Son cell proliferation protein	NM_178880	GO:0003676; GO:0003677; GO:0003723; GO:0003725; GO:0005515; GO:0005622; GO:0005634; GO:0006916	20658	NM_019973; NM_019973; NP_064357; NM_178880; NP_849211	2	0.0256737	-0.261097	-0.135992	0.0724022	-0.196178	-0.985945
scl00224617.1_69-S	Tbc1d24	TBC1 domain family, member 24	NM_173186	NA	224617	NM_173186; NM_173186; NP_775278	2	0.0146001	0.904112	0.0196348	0.59072	-0.274492	-1.29288
scl00232087.1_95-S	Mat2a	methionine adenosyltransferase II, alpha	NM_145569	GO:0000166; GO:0000287; GO:0004478; GO:0005524; GO:0006556; GO:0006730; GO:0016740; GO:0030955; GO:0046872	232087	NM_145569; NM_145569; NP_663544	2	0.00723649	-0.269418	-0.0618115	-0.129264	-0.0805973	-1.07836
scl0056724.1_273-S	Cript	cysteine-rich PDZ-binding protein	NM_019936	GO:0003674; GO:0005575; GO:0008150	56724	XM_986437; XM_986437; XP_991531; NM_019936; NP_064320	2	0.0195747	-0.0555118	-0.147913	0.242116	0.385259	-2.78644
scl0058996.1_51-S	Arhgap23	Rho GTPase activating protein 23	NM_021493	GO:0003674; GO:0005575; GO:0005622; GO:0007165; GO:0008150	58996	XM_977838; XM_977838; XP_982932; NM_021493; NP_067468	2	0.0157101	0.0842159	-0.00486875	-0.0835653	0.188854	-0.21344
scl0065973.1_101-S	Asph	aspartate-beta-hydroxylase	NM_023066	GO:0004597; GO:0004597; GO:0005488; GO:0005506; GO:0005783; GO:0016020; GO:0016021; GO:0016021; GO:0016491; GO:0016702; GO:0018193; GO:0030176	65973	NM_023066; NM_023066; NP_075553; NM_133723; NP_598484	2	0.0400443	0.100015	0.189381	0.225714	0.126114	-0.0843134
scl0066645.2_243-S	Pspc1	paraspeckle protein 1	NM_025682	GO:0000166; GO:0003676; GO:0005198; GO:0005515; GO:0007155; GO:0015629	66645	NM_025682; NM_025682; NP_079958	2	0.038951	0.0463909	-0.294306	0.363223	-0.25066	-0.478715
scl0067949.2_13-S	Mki67ip	Mki67 (FHA domain) interacting nucleolar phosphoprotein	NM_026472	GO:0000166; GO:0003676; GO:0003723; GO:0003723; GO:0005634; GO:0005730; GO:0005730; GO:0005737; GO:0005737; GO:0008150	67949	NM_026472; NM_026472; NP_080748	2	0.0388279	0.156065	0.06845	-0.138322	0.0567091	-0.390077
scl0070316.1_255-S	Ndufab1	NADH dehydrogenase (ubiquinone) 1, alpha/beta subcomplex, 1	NM_028177	GO:0000036; GO:0005509; GO:0005739; GO:0006633; GO:0008610; GO:0016491; GO:0031177; GO:0048037	70316	NM_028177; NM_028177; NP_082453	2	0.0155945	-0.407231	0.248976	0.0874521	-0.63395	-3.27207
scl0070465.1_48-S	Wdr77	WD repeat domain 77	NM_027432	NA	70465	NM_027432; NM_027432; NP_081708	2	0.012172	0.224709	-0.461434	0.0912864	1.26546	-2.10862
scl0070857.1_31-S	NA	NA	NA	NA	NA	NA	2	0.00463954	0.190489	-0.1728	0.553738	0.181389	-0.125698
scl012606.3_81-S	Cebpa	CCAAT/enhancer binding protein (C/EBP), alpha	NM_007678	GO:0001892; GO:0003677; GO:0003700; GO:0005515; GO:0005634; GO:0005667; GO:0006350; GO:0006355; GO:0007005; GO:0008134; GO:0008285; GO:0019221; GO:0030099; GO:0030225; GO:0030324; GO:0042803; GO:0043565; GO:0045444; GO:0046983; GO:0048469	12606	NM_007678; NM_007678; NP_031704	2	0.0351152	0.0790962	-0.0273112	0.0152787	-0.0669109	-0.222166
scl016456.11_209-S	F11r	F11 receptor	NM_172647	GO:0005515; GO:0005886; GO:0005923; GO:0007155; GO:0016020; GO:0016021; GO:0030855	16456	NM_172647; NM_172647; NP_766235	2	0.0032664	2.81285	1.96347	3.66676	1.03021	0.153709
scl021853.25_130-S	Timeless	timeless homolog (Drosophila)	NM_011589	GO:0002009; GO:0003677; GO:0005515; GO:0005634; GO:0006350; GO:0006355; GO:0007275; GO:0007623; GO:0016481; GO:0030324; GO:0042803; GO:0046982; GO:0048511; GO:0048754	21853	XM_977936; XM_977936; XP_983030; NM_011589; NP_035719	2	0.0347823	0.0622605	0.261563	0.179855	-0.325717	-3.21723
scl0232087.1_5-S	Mat2a	methionine adenosyltransferase II, alpha	NM_145569	GO:0000166; GO:0000287; GO:0004478; GO:0005524; GO:0006556; GO:0006730; GO:0016740; GO:0030955; GO:0046872	232087	NM_145569; NM_145569; NP_663544	2	0.01368	-0.199139	0.138704	-0.212938	-0.074352	-1.01242
scl023986.1_240-S	Peci	peroxisomal delta3, delta2-enoyl-Coenzyme A isomerase	NM_011868	GO:0000062; GO:0003824; GO:0004165; GO:0005488; GO:0005777; GO:0007031; GO:0008152; GO:0016853	23986	NM_011868; NM_011868; NP_035998	2	0.0329166	-0.24742	-0.0603619	0.107539	0.0447567	-0.762072
scl0240067.5_178-S	C920016K16Rik	RIKEN cDNA C920016K16 gene	NM_199020	GO:0003676; GO:0005622; GO:0005634; GO:0006355; GO:0008270; GO:0046872	240067	NM_199020; NM_199020; NP_950185; NM_001045559; NP_001039024	2	0.0471898	0.636188	-0.172367	0.254768	1.89711	-0.513055
scl0319401.1_141-S	NA	NA	NA	NA	NA	NA	2	0.0492043	0.299628	0.346363	0.47175	0.0870656	-0.568385
scl0328099.2_58-S	NA	NA	NA	NA	NA	NA	2	0.0350023	0.113891	-0.0948389	0.151597	-0.126799	-0.474649
scl066225.4_33-S	1190005P17Rik	RIKEN cDNA 1190005P17 gene	NM_025431	NA	66225	NM_025431; NM_025431; NP_079707	2	0.00175287	-0.28909	-0.358565	0.517632	0.0911583	-4.17666
scl070652.1_1-S	Tmem144	transmembrane protein 144	NM_027495	NA	70652	NM_027495; NM_027495; NP_081771	2	0.00260587	0.260094	-0.118316	0.787322	-0.458946	-0.674197
scl071790.1_55-S	Anxa9	annexin A9	NM_023628	GO:0001786; GO:0005509; GO:0005544; GO:0005575; GO:0005829; GO:0008150; GO:0009986; GO:0015464; GO:0016337; GO:0042803	71790	NM_023628; NM_023628; NP_076117	2	0.0492185	-0.607745	-0.517121	0.1894	-0.198025	-1.85861
scl16219.11_255-S	Nek7	NIMA (never in mitosis gene a)-related expressed kinase 7	NM_021605	GO:0000166; GO:0000287; GO:0004672; GO:0004674; GO:0004713; GO:0005524; GO:0006468; GO:0016301; GO:0016740; GO:0046872	59125	NM_021605; NM_021605; NP_067618	2	0.00269688	-1.50441	0.609133	-0.158531	-2.57528	-3.61944
scl16414.9.494_144-S	Fvt1	follicular lymphoma variant translocation 1	XM_203753	GO:0005615; GO:0005783; GO:0008152; GO:0009987; GO:0016020; GO:0016021; GO:0016491; GO:0047560	70750	XM_203753; XM_203753; XP_203753; XM_900177; XP_905270; XM_900183; XP_905276; XM_910823; XP_915916; XM_921787; XP_926880; XM_921793; XP_926886; XM_985103; XP_990197; NM_027534; NP_081810	2	0.009171	0.174486	0.157702	-0.071471	0.0475959	-0.285385
scl16460.33_2-S	Hdlbp	high density lipoprotein (HDL) binding protein	NM_133808	GO:0003676; GO:0003723; GO:0005319; GO:0005634; GO:0006629; GO:0006810; GO:0006869; GO:0008202; GO:0008203	110611	NM_133808; NM_133808; NP_598569	2	0.000789312	0.536735	-0.793317	0.674042	1.87175	-0.915037
scl16694.1.1331_329-S	NA	NA	NA	NA	NA	NA	2	0.0177808	0.577871	-0.39739	0.469117	0.0817466	-0.588143
scl17203.1.1252_151-S	NA	NA	NA	NA	NA	NA	2	0.0382487	0.00288997	-0.00103983	-0.0152687	0.150376	-0.357519
scl17488.7_66-S	Slc45a3	solute carrier family 45, member 3	NM_145977	GO:0006810; GO:0016020; GO:0016021	212980	NM_145977; NM_145977; NP_666089	2	0.0318294	2.31759	1.01091	0.739825	2.58496	0.123493
scl18956.7.1_182-S	Ldlrad3	low density lipoprotein receptor class A domain containing 3	NM_178886	GO:0004872	241576	NM_178886; NM_178886; NP_849217	2	0.0139389	-0.223715	-0.85249	0.146417	1.57231	-1.848
scl20303.17.1_101-S	Rpo1-2	RNA polymerase 1-2	NM_009086	GO:0003677; GO:0003899; GO:0005515; GO:0005634; GO:0005730; GO:0006350; GO:0008270; GO:0016740; GO:0016779; GO:0046872	20017	NM_009086; NM_009086; NP_033112	2	0.0186152	0.203923	-0.00478564	-0.0418492	0.345908	-0.0651427
scl20516.20_567-S	Pax6	paired box gene 6	NM_013627	GO:0001709; GO:0001747; GO:0001747; GO:0001764; GO:0003677; GO:0003700; GO:0003700; GO:0005634; GO:0005634; GO:0005667; GO:0006350; GO:0006355; GO:0006355; GO:0007275; GO:0007367; GO:0007409; GO:0007411; GO:0007420; GO:0007435; GO:0008285; GO:0009950; GO:	18508	NM_013627; NM_013627; NP_038655	2	0.037712	0.27763	-0.335468	0.302942	-0.395025	-1.14808
scl21572.18.1_75-S	Usp53	ubiquitin specific peptidase 53	NM_133857	GO:0004221; GO:0004221; GO:0005575; GO:0006511; GO:0008150; GO:0016787	99526	NM_133857; NM_133857; NP_598618	2	0.0365451	0.0700356	0.179883	-0.00192065	0.184814	-0.344408
scl22054.17.1_4-S	Rapgef2	Rap guanine nucleotide exchange factor (GEF) 2	XM_203999	GO:0000165; GO:0004871; GO:0005085; GO:0005509; GO:0005515; GO:0005515; GO:0005622; GO:0005887; GO:0007165; GO:0007264; GO:0007264; GO:0016020; GO:0017034; GO:0046582	76089	XM_203999; XM_203999; XP_203999; XM_983626; XP_988720	2	0.0456092	0.0228161	0.0391585	0.243749	0.349045	-0.242175
scl22670.21_1-S	Arhgap29	Rho GTPase activating protein 29	NM_172525	GO:0005622; GO:0007242	214137	NM_172525; NM_172525; NP_766113	2	0.0071618	0.102075	-0.139524	0.727644	0.482325	-0.146583
scl26073.20.7_5-S	Ift81	intraflagellar transport 81 homolog (Chlamydomonas)	NM_009879	GO:0007275; GO:0007283; GO:0007283; GO:0030154	12589	NM_009879; NM_009879; NP_034009	2	0.0449943	-0.0670841	-0.225162	0.240049	0.0696625	-0.2138
scl26910.29.1_183-S	Abcb1b	ATP-binding cassette, sub-family B (MDR/TAP), member 1B	NM_011075	GO:0000166; GO:0005524; GO:0006810; GO:0008559; GO:0016020; GO:0016021; GO:0016787; GO:0016887; GO:0017111; GO:0042626; GO:0046581	18669	NM_011075; NM_011075; NP_035205	2	0.0443984	0.326497	0.167053	0.0585189	-0.391687	-1.53268
scl27488.12.1_231-S	Zfp326	zinc finger protein 326	NM_018759	GO:0003676; GO:0003677; GO:0005622; GO:0005626; GO:0005634; GO:0006350; GO:0006355; GO:0008270; GO:0016363; GO:0016563; GO:0045941; GO:0046872	54367	NM_018759; NM_018759; NP_061229	2	4.25931e-05	-0.769885	0.285922	0.836339	-0.322564	-2.12597
scl29005.2_93-S	Hoxa4	homeo box A4	NM_008265	GO:0003677; GO:0003700; GO:0005634; GO:0005667; GO:0006350; GO:0006355; GO:0007275; GO:0007389; GO:0009887; GO:0043565; GO:0045449	15401	NM_008265; NM_008265; NP_032291	2	0.0377751	0.913599	1.46309	1.34221	3.19096	0.248909
scl29107.21_498-S	Dennd2a	DENN/MADD domain containing 2A	NM_172477	NA	209773	NM_172477; NM_172477; NP_766065	2	0.029478	0.0703787	-0.141731	0.0264126	-0.0602189	-0.269591
scl29574.1.666_27-S	NA	NA	NA	NA	NA	NA	2	0.0283118	-0.489555	0.517674	1.19134	-0.241095	-1.08513
scl33866.37_94-S	Pcm1	pericentriolar material 1	NM_023662	GO:0005856	18536	XM_622941; XM_622941; XP_622941; NM_023662; NP_076151	2	0.0386107	0.0177678	-0.104362	0.372544	-0.157728	-0.330352
scl34808.12.1_90-S	Neil3	nei like 3 (E. coli)	NM_146208	GO:0003677; GO:0003684; GO:0005622; GO:0005634; GO:0006281; GO:0006284; GO:0006974; GO:0008270; GO:0008534; GO:0046872	234258	NM_146208; NM_146208; NP_666320	2	0.00185515	-0.0766419	-0.495609	-0.264659	-1.11794	-2.92124
scl35561.7_23-S	Tmem30a	transmembrane protein 30A	NM_133718	GO:0016020; GO:0016021	69981	NM_133718; NM_133718; NP_598479	2	0.0426542	0.124495	-0.214079	0.204193	0.0583239	-0.215953
scl37070.7.1_199-S	Zfp202	zinc finger protein 202	NM_030713	GO:0003676; GO:0003700; GO:0005622; GO:0005634; GO:0006355; GO:0008270; GO:0046872	80902	NM_030713; NM_030713; NP_109638	2	0.0108818	0.313295	-0.0725851	-0.184785	0.38132	-0.585857
scl37309.10_320-S	Mmp13	matrix metallopeptidase 13	NM_008607	GO:0000270; GO:0004222; GO:0004232; GO:0005509; GO:0005578; GO:0005615; GO:0006508; GO:0008133; GO:0008233; GO:0008237; GO:0008270; GO:0016787; GO:0030282; GO:0030574; GO:0046872; GO:0051216	17386	NM_008607; NM_008607; NP_032633	2	0.0303062	0.45733	0.44817	0.273881	0.0890864	-0.264495
scl37738.15.1_256-S	Pcsk4	proprotein convertase subtilisin/kexin type 4	NM_008793	GO:0004252; GO:0004289; GO:0006508; GO:0008233; GO:0016787	18551	NM_008793; NM_008793; NP_032819	2	0.0465214	0.0930282	0.238148	0.383425	-0.118243	-0.44056
scl38919.2_135-S	1700060H10Rik	RIKEN cDNA 1700060H10 gene	NM_133751	GO:0005634	73390	NM_133751; NM_133751; NP_598512	2	0.00858676	0.0443894	0.43066	-0.279365	-0.530641	-4.44154
scl40332.18.1_85-S	Hmmr	hyaluronan mediated motility receptor (RHAMM)	NM_013552	GO:0004872; GO:0005540	15366	NM_013552; NM_013552; NP_038580	2	0.00771895	-0.0990103	-0.0730771	0.474871	0.696529	-1.29266
scl40475.15_327-S	Actr2	ARP2 actin-related protein 2 homolog (yeast)	NM_146243	GO:0005198; GO:0005200; GO:0005515; GO:0005856; GO:0005885; GO:0006928; GO:0015629	66713	NM_146243; NM_146243; NP_666355	2	0.0204912	-0.697308	-1.18248	0.863027	-0.0134553	-3.37191
scl41159.3.1_10-S	Ccl7	chemokine (C-C motif) ligand 7	NM_013654	GO:0004872; GO:0005125; GO:0005215; GO:0005576; GO:0005615; GO:0006810; GO:0006935; GO:0006954; GO:0006955; GO:0007165; GO:0008009; GO:0008201; GO:0016020	20306	NM_013654; NM_013654; NP_038682	2	0.00702572	0.155965	0.18481	0.247894	0.0246247	-0.139231
scl41759.11.1_74-S	Efemp1	epidermal growth factor-containing fibulin-like extracellular matrix protein 1	NM_146015	GO:0005509; GO:0005509; GO:0005515; GO:0005615	216616	XM_978001; XM_978001; XP_983095; NM_146015; NP_666127	2	0.0377175	-0.264397	0.0298389	0.0133402	-0.306398	-0.466922
scl42862.16_16-S	Cpsf2	cleavage and polyadenylation specific factor 2	NM_016856	GO:0003723; GO:0005634; GO:0006397; GO:0016787	51786	NM_016856; NM_016856; NP_058552	2	0.0468722	0.0438998	0.201497	0.206429	0.132712	-0.294354
scl43759.15.1_231-S	Ahrr	aryl-hydrocarbon receptor repressor	NM_009644	GO:0004871; GO:0004872; GO:0005634; GO:0006355; GO:0006805; GO:0007165; GO:0030528	11624	NM_009644; NM_009644; NP_033774	2	0.000153872	-0.215782	0.0348959	0.332907	-0.0132892	-5.01446
scl44703.6_554-S	Rmi1	RMI1, RecQ mediated genome instability 1, homolog (S. cerevisiae)	NM_028904	GO:0005634	74386	NM_028904; NM_028904; NP_083180	2	0.0323048	-0.232892	0.00868652	0.617614	0.26773	-1.58343
scl45656.5_489-S	Cnih	cornichon homolog (Drosophila)	NM_009919	GO:0006955; GO:0007165; GO:0007242; GO:0016020; GO:0016021	12793	NM_009919; NM_009919; NP_034049	2	0.0462033	0.0815799	-0.470731	0.618158	0.044761	-0.522357
scl48677.19.2_5-S	Cdc45l	cell division cycle 45 homolog (S. cerevisiae)-like	NM_009862	GO:0000074; GO:0005515; GO:0005634; GO:0006260; GO:0006270; GO:0007049; GO:0051301	12544	NM_009862; NM_009862; NP_033992	2	0.0453876	-0.371455	-0.762837	0.454042	1.60631	-1.66671
scl48956.26_1-S	Usp25	ubiquitin specific peptidase 25	NM_013918	GO:0000502; GO:0004221; GO:0004843; GO:0006511; GO:0006511; GO:0006512; GO:0008233; GO:0008234; GO:0016787	30940	NM_013918; NM_013918; NP_038946	2	0.0442293	0.134351	0.0810943	-0.0827021	-0.116972	-0.519223
scl49071.9_16-S	BC027231	cDNA sequence BC027231	NM_145972	NA	212547	NM_145972; NM_145972; NP_666084	2	0.0344817	0.172575	-0.190932	-0.116749	0.186414	-0.21978
scl51272.5_527-S	Elac1	elaC homolog 1 (E. coli)	NM_053255	GO:0004518; GO:0004519; GO:0005634; GO:0008033; GO:0008270; GO:0016787; GO:0046872	114615	NM_053255; NM_053255; NP_444485	2	0.0201586	0.0574519	-0.0632134	0.349342	0.239737	-0.253333
scl53204.10_621-S	Pten	phosphatase and tensin homolog	NM_008960	GO:0000079; GO:0001525; GO:0004438; GO:0004721; GO:0004722; GO:0004725; GO:0004725; GO:0005515; GO:0005737; GO:0006470; GO:0006470; GO:0006917; GO:0007049; GO:0007417; GO:0007507; GO:0008138; GO:0008285; GO:0016314; GO:0016314; GO:0016477; GO:0016787; GO:	19211	NM_008960; NM_008960; NP_032986	2	0.00335575	-0.468383	0.198438	0.474907	2.04553	-3.62405
scl54333.11_68-S	NA	NA	XM_110787	NA	NA	NA	2	0.0208577	0.145984	-0.406299	0.183299	0.464181	-0.588897
scl54634.28.1_195-S	Drp2	dystrophin related protein 2	NM_010078	GO:0005198; GO:0005509; GO:0005515; GO:0005886; GO:0008270; GO:0046872	13497	NM_010078; NM_010078; NP_034208	2	0.00798615	0.186262	-1.75343	-0.796796	-0.183175	-3.8679
GI_34996506-S	Ap1gbp1	AP1 gamma subunit binding protein 1	NM_194341	GO:0003674; GO:0005509; GO:0005575; GO:0006810; GO:0006897; GO:0008150; GO:0015031; GO:0016020	217030	NM_194341; NM_194341; NP_919322	3	0.0101708	-0.253357	0.019156	0.0223065	0.203377	-0.0465547
GI_38050558-S	NA	NA	XM_356594	NA	NA	NA	3	0.0374924	-0.585991	0.358812	-0.0136759	-0.43041	0.114357
ri|1810054P09|ZX00043M09|AK007865|561-S	Prep	prolyl endopeptidase	AK007865	GO:0004252; GO:0004287; GO:0004287; GO:0005634; GO:0005737; GO:0006508; GO:0008233; GO:0008236; GO:0016787; GO:0019538	19072	NM_011156; NM_011156; NP_035286	3	0.0376319	-0.245588	0.257767	0.176652	0.00992608	-0.217961
ri|4631414F19|PX00102A13|AK028468|2819-S	Gtdc1	glycosyltransferase-like domain containing 1	AK028468	GO:0003674; GO:0005575; GO:0006952; GO:0008150; GO:0009058	227835	NM_172662; NM_172662; NP_766250	3	0.0388742	-2.61447	0.86	1.0529	-0.799205	0.620392
ri|9830134K01|PX00118A21|AK036567|2984-S	Mgat5	mannoside acetylglucosaminyltransferase 5	AK036567	GO:0006487; GO:0008375; GO:0016020; GO:0016021; GO:0016740; GO:0016757; GO:0030144	107895	XM_912670; XM_912670; XP_917763; NM_145128; NP_660110	3	0.0333005	-2.80221	1.32493	-0.427829	-0.0475951	0.054929
ri|A130024K02|PX00122I11|AK037544|1731-S	NA	NA	AK037544	NA	NA	NA	3	0.0371695	-0.465741	0.298528	0.248228	0.0815691	-0.184675
ri|A430104D08|PX00064E08|AK040509|4086-S	2610203E10Rik	RIKEN cDNA 2610203E10 gene	AK040509	GO:0008483; GO:0009058; GO:0016847	329470	NM_183220; NM_183220; NP_899043	3	0.0345786	-0.513326	1.39407	0.287654	-0.327977	-0.666518
ri|A630085A04|PX00147L14|AK042356|659-S	Usp14	ubiquitin specific peptidase 14	AK042356	GO:0004221; GO:0005625; GO:0006464; GO:0006511; GO:0006512; GO:0007268; GO:0008233; GO:0008234; GO:0016787; GO:0019717	59025	NM_001038589; NM_001038589; NP_001033678; NM_021522; NP_067497	3	0.0453519	-0.799709	0.574677	0.0662045	0.0573738	-0.430585
ri|A930002F06|PX00065L01|AK044226|3749-S	Helz	helicase with zinc finger domain	AK044226	GO:0003676; GO:0004386; GO:0008270	78455	NM_198298; NM_198298; NP_938040	3	0.0482932	-0.379824	0.445276	-0.0745132	-0.0853371	-0.28768
ri|B230215E14|PX00069P18|AK045609|3116-S	NA	NA	AK045609	NA	NA	NA	3	0.00152121	-3.30865	0.0560032	0.971299	0.603195	-0.035381
ri|B230328G18|PX00160F23|AK045970|1192-S	5830428H23Rik	RIKEN cDNA 5830428H23 gene	AK045970	GO:0003676; GO:0005622; GO:0006355	414758	NM_001001737; NM_001001737; NP_001001737	3	0.0364842	-0.458512	0.551343	-0.160547	-0.216759	-0.432068
ri|B930074N03|PX00166C21|AK047478|2657-S	E130308A19Rik	RIKEN cDNA E130308A19 gene	AK047478	NA	230259	NM_001015681; NM_001015681; NP_001015681; NM_153158; NP_694798	3	0.0150703	-0.57003	0.146465	0.0332552	0.0337403	0.247772
ri|C130090G16|PX00172G21|AK081969|2132-S	Camk2g	calcium/calmodulin-dependent protein kinase II gamma	AK081969	GO:0000082; GO:0000166; GO:0004672; GO:0004674; GO:0004674; GO:0004674; GO:0004684; GO:0004685; GO:0004713; GO:0005516; GO:0005524; GO:0005524; GO:0006468; GO:0006468; GO:0006816; GO:0016301; GO:0016740; GO:0016740; GO:0046777	12325	XM_980738; XM_980738; XP_985832; NM_001039138; NP_001034227; NM_001039139; NP_001034228; NM_178597; NP_848712	3	0.0160146	-0.781045	0.207657	0.0449836	-0.131159	0.455767
ri|C630024B01|PX00084K03|AK049953|2196-S	Dock4	dedicator of cytokinesis 4	AK049953	GO:0005085; GO:0016020	238130	NM_172803; NM_172803; NP_766391	3	0.00785944	-0.648658	0.625873	0.305738	-0.0323851	0.262076
ri|E130008E14|PX00207L08|AK053297|2186-S	Vrk2	vaccinia related kinase 2	AK053297	GO:0000166; GO:0004672; GO:0004674; GO:0005524; GO:0005624; GO:0005783; GO:0006468; GO:0006468; GO:0016020; GO:0016021; GO:0016301; GO:0016740; GO:0046777	69922	NM_027260; NM_027260; NP_081536	3	0.0063083	-0.901742	-0.0386366	0.341096	0.296677	0.250113
scl0001001.1_58-S	Als2cr2	amyotrophic lateral sclerosis 2 (juvenile) chromosome region, candidate 2 (human)	NM_172656	GO:0000166; GO:0000902; GO:0004672; GO:0004674; GO:0005515; GO:0005524; GO:0005575; GO:0005634; GO:0005634; GO:0005737; GO:0006468; GO:0006611; GO:0006916; GO:0007010; GO:0007049; GO:0007254; GO:0032147	227154	NM_172656; NM_172656; NP_766244	3	0.00542069	-1.88277	0.054638	-0.0894503	0.137361	0.889974
scl0001158.1_35-S	D6Wsu163e	DNA segment, Chr 6, Wayne State University 163, expressed	NM_138594	NA	28040	NM_138594; NM_138594; NP_613060	3	0.0290474	-0.486104	0.320284	-0.530133	-0.367071	-0.157077
scl0001350.1_72-S	Afmid	arylformamidase	NM_027827	GO:0004061; GO:0005634; GO:0005737; GO:0005829; GO:0006569; GO:0016787; GO:0019441	71562	NM_027827; NM_027827; NP_082103	3	0.013042	-0.903468	1.34223	-1.35486	-0.563141	0.463077
scl0001894.1_46-S	NA	NA	XM_147265	NA	NA	NA	3	0.00205129	-1.01226	-0.279764	0.352733	0.41901	0.659392
scl0002112.1_25-S	Pdlim5	PDZ and LIM domain 5	NM_019809	GO:0005515; GO:0008150; GO:0008270; GO:0015629; GO:0030018; GO:0046872	56376	NM_019808; NM_019808; NP_062782; NM_019809; NP_062783; NM_022554; NP_072048	3	0.0203465	-0.536503	0.566046	0.161833	-0.279453	0.335669
scl0002466.1_124-S	Fbxl6	F-box and leucine-rich repeat protein 6	NM_013909	GO:0005515; GO:0006512	30840	NM_013909; NM_013909; NP_038937	3	0.0442262	-0.479623	0.0779452	0.100495	-0.140756	0.0672789
scl0002547.1_9-S	Enpp2	ectonucleotide pyrophosphatase/phosphodiesterase 2	AK088491	GO:0003676; GO:0003824; GO:0004519; GO:0004528; GO:0004528; GO:0004551; GO:0004551; GO:0005615; GO:0005887; GO:0008152; GO:0009117; GO:0016020; GO:0016021; GO:0016787	18606	NM_015744; NM_015744; NP_056559	3	0.0049662	-3.81705	2.23233	2.25532	0.189359	-0.442725
scl0002680.1_6-S	Ybx1	Y box protein 1	NM_011732	GO:0003676; GO:0003677; GO:0003697; GO:0003723; GO:0005515; GO:0005634; GO:0006350; GO:0006355; GO:0006397; GO:0008380	22608	XM_977212; XM_977212; XP_982306; NM_011732; NP_035862	3	0.044588	-0.293911	0.106247	0.107983	-0.116144	0.214684
scl0002896.1_27-S	Ctps2	cytidine 5'-triphosphate synthase 2	NM_018737	GO:0003824; GO:0003883; GO:0005575; GO:0006221; GO:0006541; GO:0016874	55936	NM_018737; NM_018737; NP_061207	3	0.0367724	-0.281138	0.132756	0.0546379	-0.237463	0.184799
scl000305.1_53-S	NA	NA	XM_127854	NA	NA	NA	3	0.0165977	-0.193905	0.248607	0.0371898	0.0277122	0.113813
scl000307.1_98-S	Gmpr2	guanosine monophosphate reductase 2	NM_177992	GO:0003824; GO:0003920; GO:0003920; GO:0005575; GO:0008152; GO:0009117; GO:0016491; GO:0030224; GO:0030955; GO:0046038; GO:0046872	105446	NM_177992; NM_177992; NP_818773	3	0.0375264	-0.936843	0.407131	-0.0484186	-0.731241	-0.567712
scl0003223.1_29-S	Mrrf	mitochondrial ribosome recycling factor	NM_026422	GO:0005739; GO:0006412	67871	XM_982725; XM_982725; XP_987819; XM_993789; XP_998883; NM_026422; NP_080698	3	0.0449971	-0.236324	0.344687	-0.0552944	-0.062965	0.28128
scl0003291.1_0-S	Arfrp1	ADP-ribosylation factor related protein 1	NM_029702	GO:0000166; GO:0003924; GO:0005515; GO:0005525; GO:0005622; GO:0005624; GO:0007264; GO:0007369	76688	NM_029702; NM_029702; NP_083978	3	0.00951245	-0.17334	0.212503	0.160175	-0.160472	0.150325
scl0003604.1_30-S	Etfa	electron transferring flavoprotein, alpha polypeptide	NM_145615	GO:0005739; GO:0005739; GO:0006118; GO:0006810; GO:0009055; GO:0009055; GO:0017133; GO:0050660	110842	NM_145615; NM_145615; NP_663590	3	0.0110655	-0.341697	-0.0826312	0.0223729	-0.0950527	0.155477
scl0003826.1_18-S	Ilvbl	ilvB (bacterial acetolactate synthase)-like	NM_173751	GO:0000287; GO:0005615; GO:0016740; GO:0030976	216136	NM_173751; NM_173751; NP_776112	3	0.00526452	-0.490235	-0.0588847	-0.159254	-0.216871	0.108376
scl0004026.1_20-S	Hadhb	hydroxyacyl-Coenzyme A dehydrogenase/3-ketoacyl-Coenzyme A thiolase/enoyl-Coenzyme A hydratase (trifunctional protein), beta subunit	NM_145558	GO:0003985; GO:0003988; GO:0005739; GO:0005739; GO:0005739; GO:0005743; GO:0006629; GO:0006631; GO:0006635; GO:0008415; GO:0016740	231086	NM_145558; NM_145558; NP_663533	3	0.0360442	-0.268485	0.276935	0.0361301	-0.260084	0.313842
scl000410.1_11-S	Glt8d1	glycosyltransferase 8 domain containing 1	NM_029626	GO:0016051; GO:0016740; GO:0016758	76485	NM_029626; NM_029626; NP_083902	3	0.026008	-0.488437	1.11907	0.221759	0.413673	0.0714203
scl000875.1_0-S	Ncoa2	nuclear receptor coactivator 2	NM_008678	GO:0000122; GO:0003713; GO:0003713; GO:0004871; GO:0004872; GO:0005102; GO:0005509; GO:0005515; GO:0005634; GO:0005737; GO:0006350; GO:0006355; GO:0007165; GO:0016564; GO:0030374; GO:0030375; GO:0030518; GO:0030528; GO:0045449; GO:0045944	17978	NM_001077695; NM_001077695; NP_001071163; NM_008678; NP_032704	3	0.0174999	-1.89214	0.0171217	-0.588903	-0.333493	0.739945
scl00104252.2_200-S	Cdc42ep2	CDC42 effector protein (Rho GTPase binding) 2	NM_026772	GO:0001515; GO:0005100; GO:0005515; GO:0005737; GO:0005856; GO:0005886; GO:0008360; GO:0017049; GO:0030838; GO:0031274	104252	NM_026772; NM_026772; NP_081048	3	0.0297856	-0.309969	0.0942644	-0.0998227	-0.274515	0.167629
scl00114713.2_158-S	Rasa2	RAS p21 protein activator 2	NM_053268	GO:0005096; GO:0005622; GO:0007242; GO:0008270; GO:0046872; GO:0051056	114713	NM_053268; NM_053268; NP_444498	3	0.0360345	-0.154346	-0.0355524	0.0800413	0.206714	0.113671
scl0011717.2_283-S	Ampd3	AMP deaminase 3	NM_009667	GO:0003876; GO:0009117; GO:0009168; GO:0016787; GO:0019239	11717	NM_009667; NM_009667; NP_033797	3	0.000664119	-2.88842	3.03787	3.04308	0.1127	0.577501
scl0014870.1_15-S	Gstp1	glutathione S-transferase, pi 1	NM_013541	GO:0004364; GO:0006749; GO:0008152; GO:0016740	14870	NM_013541; NM_013541; NP_038569	3	0.0326946	-0.282641	0.0201326	0.104239	-0.141128	0.207513
scl0016599.2_295-S	Klf3	Kruppel-like factor 3 (basic)	NM_008453	GO:0003676; GO:0003677; GO:0003677; GO:0005622; GO:0005634; GO:0006350; GO:0006355; GO:0008270; GO:0046872	16599	XM_994052; XM_994052; XP_999146; NM_008453; NP_032479	3	0.000620273	-0.351927	0.0421264	-0.173302	0.0150125	0.200516
scl0017764.1_163-S	Mtf1	metal response element binding transcription factor 1	NM_008636	GO:0003676; GO:0003677; GO:0003700; GO:0005622; GO:0005634; GO:0006350; GO:0006355; GO:0006979; GO:0008270; GO:0042156; GO:0045944; GO:0046686; GO:0046872	17764	XM_622562; XM_622562; XP_622562; NM_008636; NP_032662	3	0.0448678	-1.65085	-0.213045	-0.553781	0.165455	0.213106
scl0018230.2_224-S	Nxn	nucleoredoxin	NM_008750	GO:0004791; GO:0005634; GO:0006118; GO:0009055; GO:0015035; GO:0045454	18230	XM_983613; XM_983613; XP_988707; NM_008750; NP_032776	3	0.0238119	-0.202248	0.144678	-0.238722	0.0179022	0.152985
scl0020563.2_90-S	Slit2	slit homolog 2 (Drosophila)	NM_178804	GO:0001656; GO:0001657; GO:0004963; GO:0005102; GO:0005509; GO:0005515; GO:0005576; GO:0005615; GO:0006935; GO:0007186; GO:0007275; GO:0007399; GO:0007411; GO:0007411; GO:0007509; GO:0008347; GO:0016021; GO:0030154; GO:0050929	20563	NM_178804; NM_178804; NP_848919	3	0.0290532	-0.999594	2.01012	0	-0.023354	0.177051
scl00213484.2_217-S	Nudt18	nudix (nucleoside diphosphate linked moiety X)-type motif 18	NM_153136	GO:0016787	213484	NM_153136; NM_153136; NP_694776	3	0.0311074	-0.299132	0.314685	-0.131244	-0.0797723	0.0219947
scl00242705.1_180-S	E2f2	E2F transcription factor 2	NM_177733	GO:0000074; GO:0003677; GO:0003700; GO:0005515; GO:0005634; GO:0005667; GO:0006350; GO:0006355; GO:0006915; GO:0007049; GO:0045449	242705	NM_177733; NM_177733; NP_808401	3	0.0395808	-0.465941	0.124698	0.11849	0.138772	0.133416
scl00246316.2_198-S	Lgi2	leucine-rich repeat LGI family, member 2	NM_144945	GO:0005515	246316	NM_144945; NM_144945; NP_659194	3	0.0155426	-0.143666	0.298556	-0.221389	-0.0948031	0.0382414
scl0026895.1_34-S	Cops7b	COP9 (constitutive photomorphogenic) homolog, subunit 7b (Arabidopsis thaliana)	NM_172974	GO:0003674; GO:0005575; GO:0005634; GO:0008150; GO:0008180	26895	NM_172974; NM_172974; NP_766562	3	0.0358448	-0.296112	0.148457	-0.0454617	0.205192	0.0304168
scl0030052.2_159-S	Pcsk1n	proprotein convertase subtilisin/kexin type 1 inhibitor	NM_013892	GO:0004867; GO:0005615; GO:0005615; GO:0005802; GO:0007218; GO:0016486; GO:0030141	30052	NM_013892; NM_013892; NP_038920	3	0.0183115	-1.30671	0.468436	-0.06234	0.0552865	0.25078
scl0055991.2_6-S	Panx1	pannexin 1	NM_019482	GO:0005921; GO:0016020; GO:0016021	55991	NM_019482; NM_019482; NP_062355	3	0.019193	-0.287752	0.123711	0.102401	0.0711807	0.296072
scl0068202.1_15-S	Ndufa5	NADH dehydrogenase (ubiquinone) 1 alpha subcomplex, 5	NM_026614	GO:0003954; GO:0005739; GO:0005739; GO:0005743; GO:0006118; GO:0008137; GO:0016491; GO:0016651	68202	NM_026614; NM_026614; NP_080890	3	0.0476829	-0.227948	0.216895	-0.26112	-0.101434	0.00996102
scl0070686.2_11-S	Dusp16	dual specificity phosphatase 16	NM_130447	GO:0000188; GO:0005515; GO:0005634; GO:0005737; GO:0006470; GO:0016301; GO:0016787; GO:0016791; GO:0017017	70686	NM_181320; NM_181320; NP_851837; NM_001048054; NP_001041519; NM_130447; NP_569714	3	0.0324334	-0.111031	0.0911984	-0.00019638	0.252772	-0.0480362
scl0075099.2_115-S	Lysmd4	LysM, putative peptidoglycan-binding, domain containing 4	NM_175215	GO:0016020; GO:0016021; GO:0016998	75099	NM_175215; NM_175215; NP_780424	3	0.0176761	-0.64198	-0.0361445	-0.0907233	-0.0191033	-0.111654
scl0100669.2_129-S	NA	NA	NA	NA	NA	NA	3	0.0155652	-0.361554	0.137528	-0.0908295	0.0436222	-0.16301
scl011737.7_8-S	Anp32a	acidic (leucine-rich) nuclear phosphoprotein 32 family, member A	NM_009672	GO:0005515; GO:0005634; GO:0016363	11737	NM_009672; NM_009672; NP_033802	3	0.0255314	-0.0882616	0.889328	0.148004	-0.022415	0.391278
scl014204.4_298-S	Il4i1	interleukin 4 induced 1	NM_010215	GO:0001716; GO:0005764; GO:0006118; GO:0009072; GO:0016491	14204	NM_010215; NM_010215; NP_034345	3	0.00938172	-0.726624	0.252044	0.280405	-0.261514	0.772614
scl015903.3_124-S	Id3	inhibitor of DNA binding 3	NM_008321	GO:0000122; GO:0005515; GO:0005634; GO:0007507; GO:0016481; GO:0019904; GO:0030528; GO:0030855; GO:0043433; GO:0045449	15903	NM_008321; NM_008321; NP_032347	3	0.0351627	-0.650421	-0.15277	-0.0181346	-0.164071	0.0352407
scl016453.30_17-S	Jak3	Janus kinase 3	NM_010589	GO:0000166; GO:0004672; GO:0004713; GO:0004718; GO:0005515; GO:0005524; GO:0005856; GO:0006468; GO:0007242; GO:0016301; GO:0016740; GO:0018108; GO:0045944; GO:0048535	16453	NM_010589; NM_010589; NP_034719	3	0.0417069	-0.60568	0.203322	-0.448975	-0.00805179	0.0503628
scl016560.2_49-S	Kif1a	kinesin family member 1A	NM_008440	GO:0000166; GO:0003774; GO:0003777; GO:0005524; GO:0005871; GO:0005874; GO:0005875; GO:0007017; GO:0007018	16560	NM_008440; NM_008440; NP_032466	3	0.0153003	-0.638216	0.825134	-0.249822	-0.117573	0.782126
scl020310.4_115-S	Cxcl2	chemokine (C-X-C motif) ligand 2	NM_009140	GO:0005125; GO:0005576; GO:0005615; GO:0006935; GO:0006954; GO:0006955; GO:0007165; GO:0008009	20310	NM_009140; NM_009140; NP_033166	3	0.0319747	-0.242591	3.09029	2.41063	0.252804	-0.141244
scl0319182.1_4-S	Hist1h2bh	histone cluster 1, H2bh	NM_178197	GO:0000786; GO:0003677; GO:0005634; GO:0005694; GO:0006334; GO:0007001	319182	NM_178197; NM_178197; NP_835504	3	0.020106	-0.396576	0.0121081	-0.213361	-0.104321	0.05228
scl0320174.2_81-S	NA	NA	NA	NA	NA	NA	3	0.0394697	-0.692749	0.210838	0.306264	-0.0461552	-0.250725
scl0320833.1_20-S	NA	NA	NA	NA	NA	NA	3	0.00421276	-2.07612	0.553286	0.286503	-0.115918	0.24649
scl052184.9_19-S	Odf2l	outer dense fiber of sperm tails 2-like	NM_025714	NA	52184	NM_025714; NM_025714; NP_079990	3	0.0355302	-2.03555	-0.354384	-0.644882	-0.128345	-0.288906
scl055982.1_158-S	Paxip1	PAX interacting (with transcription-activation domain) protein 1	NM_018878	GO:0005622; GO:0005634	55982	NM_018878; NM_018878; NP_061366	3	0.0348036	-1.65185	0.0369934	0.143231	-0.310512	-0.0255581
scl056612.4_0-S	Pfdn5	prefoldin 5	NM_020031	GO:0005515; GO:0005737; GO:0006457; GO:0016272; GO:0051082	56612	NM_020031; NM_020031; NP_064415; NM_027044; NP_081320	3	0.0412557	-0.32415	0.128208	-0.0958707	-0.0437769	0.0638145
scl066177.1_13-S	Ubl5	ubiquitin-like 5	NM_025401	GO:0005737; GO:0006464; GO:0006512	66177	NM_025401; NM_025401; NP_079677	3	0.0174699	-0.336178	0.317377	-0.166371	-0.102845	0.358979
scl072194.1_255-S	Fbxl20	F-box and leucine-rich repeat protein 20	XM_126674	GO:0005515; GO:0006512	72194	XM_001000358; XM_001000358; XP_001000358; XM_126674; XP_126674; XM_895145; XP_900238; XM_903026; XP_908119; XM_903028; XP_908121; XM_903031; XP_908124; XM_903032; XP_908125; XM_903033; XP_908126; XM_915017; XP_920110; XM_923494; XP_928587; XM_923501; XP_9	3	0.00594553	-0.456107	0.0372704	0.141119	0.124584	0.187798
scl075393.1_11-S	NA	NA	NA	NA	NA	NA	3	0.0034028	-3.80941	1.14853	0.294612	-0.411189	-0.668421
scl075608.7_106-S	Chmp4b	chromatin modifying protein 4B	NM_029362	GO:0006810; GO:0015031	75608	XM_976588; XM_976588; XP_981682; NM_029362; NP_083638	3	0.0155697	-0.075847	0.631041	-0.0207914	-0.0360659	0.210955
scl094281.1_62-S	Sfxn4	sideroflexin 4	NM_053198	GO:0005506; GO:0005739; GO:0005739; GO:0006810; GO:0006811; GO:0006812; GO:0006826; GO:0008113; GO:0008324; GO:0016020; GO:0016021; GO:0019538	94281	NM_053198; NM_053198; NP_444428	3	0.00426582	-0.2796	0.360091	-0.178134	-0.165565	-0.0978073
scl16761.8.1_216-S	Hecw2	HECT, C2 and WW domain containing E3 ubiquitin protein ligase 2	NM_172655	GO:0004842; GO:0005622; GO:0006512; GO:0016874	329152	NM_001001883; NM_001001883; NP_001001883; NM_172655; NP_766243	3	0.0159968	-0.45778	0.740848	-0.256038	-0.258054	0.125046
scl17809.1.1_243-S	NA	NA	NA	NA	NA	NA	3	0.00160033	-2.63607	-0.744507	-1.01073	-0.303538	0.0201272
scl18103.10.1_14-S	Khdrbs2	KH domain containing, RNA binding, signal transduction associated 2	NM_133235	GO:0003676; GO:0003723; GO:0005070; GO:0005634; GO:0008143; GO:0008266; GO:0017124; GO:0042169; GO:0046982	170771	NM_133235; NM_133235; NP_573498	3	0.000667744	-0.952419	3.08841	0.521893	0.449238	0.254336
scl18129.10.1_91-S	Efhc1	EF-hand domain (C-terminal) containing 1	XM_129694	GO:0005509; GO:0005929; GO:0005930; GO:0006874; GO:0008022; GO:0019861; GO:0043025; GO:0043065	71877	XM_129694; XM_129694; XP_129694; XM_897162; XP_902255; XM_907335; XP_912428; XM_920333; XP_925426; XM_990329; XP_995423; XM_990358; XP_995452	3	0.00754023	-4.76464	0.282429	-0.187969	0.981599	-0.65869
scl18226.8.1_21-S	NA	NA	XM_205860	NA	NA	NA	3	1.05573e-07	-2.51619	2.03319	0	0	0.714109
scl19474.1.705_5-S	NA	NA	NA	NA	NA	NA	3	0.00304271	-1.24758	3.85157	0.260311	0.00319786	0.142674
scl20107.1_2-S	Id1	inhibitor of DNA binding 1	NM_010495	GO:0000122; GO:0005515; GO:0005634; GO:0007275; GO:0007507; GO:0016481; GO:0016564; GO:0030509; GO:0030528; GO:0043433; GO:0045449; GO:0045765	15901	NM_010495; NM_010495; NP_034625	3	0.0180547	-0.730892	-0.243196	-0.133371	0.0489258	0.114095
scl21001.2_655-S	Gpr21	G protein-coupled receptor 21	NM_177383	GO:0001584; GO:0004871; GO:0004872; GO:0004930; GO:0007165; GO:0007186; GO:0016020; GO:0016021	338346	NM_177383; NM_177383; NP_796357	3	0.0431327	-1.31458	0.726677	0.063926	-1.11818	0.791396
scl21642.14.1_81-S	Fndc7	fibronectin type III domain containing 7	NM_177091	NA	320181	NM_177091; NM_177091; NP_796065	3	0.0484785	-1.55971	1.16706	0.759867	0.660446	0.0998375
scl21817.6.1_28-S	NA	NA	XM_131044	NA	NA	NA	3	0.0275194	-0.319175	0.162358	-0.14627	-0.18237	-0.0154846
scl22690.20.1_0-S	NA	NA	XM_131155	NA	NA	NA	3	0.0102069	-0.107791	0.226058	0.111763	0.0892208	0.0961943
scl22978.7.1_18-S	Krtcap2	keratinocyte associated protein 2	NM_025327	GO:0004579; GO:0005615; GO:0008250; GO:0016020; GO:0016021; GO:0018279	66059	NM_025327; NM_025327; NP_079603	3	0.0397853	-0.160703	0.194487	0.163515	-0.00886771	0.275649
scl24993.3_35-S	9130416B15	NA	NM_183163	NA	230726	NM_183163; NM_183163; NP_898986	3	0.000637542	-1.384	3.50023	1.08368	-0.00997249	0.196669
scl25130.20.1_3-S	4922503N01Rik	RIKEN cDNA 4922503N01 gene	NM_153392	GO:0003676	230603	NM_153392; NM_153392; NP_700441	3	0.0390386	-1.20292	0.179519	-0.0805101	0.0758849	-0.259714
scl28530.1.1_256-S	NA	NA	NM_175422	NA	NA	NA	3	0.038941	-1.14658	4.69488	-0.996485	1.17978	0.155019
scl29164.14.1_54-S	NA	NA	XM_145240	NA	NA	NA	3	0.0382404	-0.260176	0.181518	0.369783	0.346944	0.201876
scl29537.12_355-S	Foxj2	forkhead box J2	NM_021899	GO:0003677; GO:0003700; GO:0005634; GO:0006350; GO:0006355; GO:0043565	60611	NM_021899; NM_021899; NP_068699	3	0.00545046	-0.07935	0.387149	-0.040271	-0.0570015	-0.144553
scl30490.6.1_1-S	Pddc1	Parkinson disease 7 domain containing 1	NM_172116	NA	213350	NM_172116; NM_172116; NP_742114	3	0.00409266	-0.715708	0.167197	-0.101122	-0.104819	0.283361
scl31391.7.1_2-S	Rcn3	reticulocalbin 3, EF-hand calcium binding domain	NM_026555	GO:0005509; GO:0005515; GO:0005783	52377	NM_026555; NM_026555; NP_080831	3	0.018633	-2.76803	1.46761	1.75892	1.87294	0.376686
scl31800.2.1_30-S	2210411K11Rik	RIKEN cDNA 2210411K11 gene	XM_355846	NA	664968	XM_355846; XM_355846; XP_355846; XM_973716; XP_978810; XM_976155; XP_981249; NM_029384; NP_083660	3	0.0281965	-0.221306	0.0863737	-0.0454701	-0.00229724	0.188088
scl31893.12.1_41-S	Lrrc56	leucine rich repeat containing 56	NM_153777	GO:0005515	70552	NM_153777; NM_153777; NP_722472	3	0.0462986	-1.98265	-0.682744	0.0747449	-0.0990352	0.387668
scl3244.1.1_306-S	NA	NA	XM_131355	NA	NA	NA	3	0.0450955	-1.30874	0.450493	-0.0137725	-0.0265851	0.447473
scl32669.8.1_3-S	Car11	carbonic anhydrase 11	NM_009800	GO:0004089; GO:0006730; GO:0008270	12348	NM_009800; NM_009800; NP_033930	3	0.0262501	-0.507669	0.560142	-0.00392584	-0.185271	0.346582
scl33043.5.1_34-S	Gng8	guanine nucleotide binding protein (G protein), gamma 8 subunit	NM_010320	GO:0004871; GO:0005083; GO:0005834; GO:0007165; GO:0007186; GO:0016020	14709	NM_010320; NM_010320; NP_034450	3	0.0204493	-0.736542	0.0574584	0.280175	-0.261425	0.33326
scl34134.3_585-S	Zfp358	zinc finger protein 358	NM_080461	GO:0003676; GO:0005622; GO:0005634; GO:0008270; GO:0046872	140482	NM_080461; NM_080461; NP_536709	3	0.0382086	-0.544918	-0.0649786	-0.341633	-0.219573	0.136521
scl34198.15.1_2-S	NA	NA	XM_134461	NA	NA	NA	3	0.0469056	-2.56705	0.512759	-0.83778	0.599451	0.0623402
scl34403.14.1_53-S	Zdhhc1	zinc finger, DHHC domain containing 1	NM_175160	GO:0008270; GO:0008415; GO:0016020; GO:0016021; GO:0016409; GO:0016740; GO:0018345; GO:0046872	70796	NM_175160; NM_175160; NP_780369	3	0.000317054	-4.12316	0.443174	-0.45951	-0.248691	0.200957
scl34507.6.1_110-S	Sall1	sal-like 1 (Drosophila)	NM_021390	GO:0001657; GO:0003674; GO:0003676; GO:0003677; GO:0005622; GO:0005634; GO:0006350; GO:0006355; GO:0008270; GO:0031129; GO:0046872	58198	NM_021390; NM_021390; NP_067365	3	0.0157571	-1.36788	1.34473	-0.515266	-0.128838	0.494657
scl38249.1_394-S	NA	NA	NA	NA	NA	NA	3	0.0334174	-0.673432	-0.313561	0.111669	0.43012	0.00764065
scl38308.4.1_188-S	Rdh9	retinol dehydrogenase 9	NM_153133	GO:0008152; GO:0016491	103142	NM_153133; NM_153133; NP_694773	3	0.00045265	-3.00449	5.10852	0.501155	-0.0989871	0.455184
scl38321.1.1_170-S	NA	NA	NA	NA	NA	NA	3	0.03935	-0.240832	1.7487	0.0232338	0.77823	-0.0748984
scl40614.6.1_28-S	BC032265	cDNA sequence BC032265	NM_181420	GO:0016301; GO:0016740	238024	NM_181420; NM_181420; NP_852085	3	0.00624754	-2.09848	-0.0563053	-0.844318	0.436953	1.01715
scl42992.3.1_66-S	Acot2	acyl-CoA thioesterase 2	NM_134188	GO:0004759; GO:0005739; GO:0005739; GO:0006629; GO:0006637; GO:0016290; GO:0016291; GO:0016787	171210	NM_134188; NM_134188; NP_598949	3	0.0437506	-0.556427	1.46778	0.620786	0.117256	0.446504
scl43245.1.1_35-S	Immp2l	IMP2 inner mitochondrial membrane peptidase-like (S. cerevisiae)	NM_053122	GO:0004240; GO:0004244; GO:0005524; GO:0005739; GO:0005743; GO:0006508; GO:0006627; GO:0008104; GO:0008233; GO:0008236; GO:0015986; GO:0016020; GO:0016021; GO:0016469; GO:0016787; GO:0042720; GO:0046933; GO:0046961	93757	NM_053122; NM_053122; NP_444352	3	0.0271884	-0.103254	0.348717	-0.0346458	-0.0288272	0.16819
scl44816.2.1_291-S	NA	NA	XM_484251	NA	NA	NA	3	0.0214311	-0.195389	0.374954	-0.0286163	0.208424	-0.0266346
scl45358.4.1_87-S	NA	NA	XM_193767	NA	NA	NA	3	0.0260566	-0.504621	-0.0599414	-0.0419104	-0.220322	0.0944852
scl47734.11_199-S	Map3k7ip1	mitogen-activated protein kinase kinase kinase 7 interacting protein 1	NM_025609	GO:0000185; GO:0003824; GO:0005072; GO:0005515; GO:0008047	66513	NM_025609; NM_025609; NP_079885	3	0.00946329	-0.235881	0.226926	0.0444531	-0.124612	0.167318
scl49986.4.421_6-S	Nfkbil1	nuclear factor of kappa light polypeptide gene enhancer in B-cells inhibitor-like 1	NM_010909	GO:0003677; GO:0005634; GO:0006355	18038	XM_001000143; XM_001000143; XP_001000143; NM_010909; NP_035039	3	0.0027357	-0.529209	0.393052	-0.527805	-0.0227929	0.408836
scl51712.12.87_136-S	NA	NA	NA	NA	NA	NA	3	0.00509365	-1.23691	1.69862	0.365274	-0.155235	-0.704305
scl53410.1.1_140-S	NA	NA	NA	NA	NA	NA	3	0.030029	-0.178995	0.740925	0.270338	-0.0894948	0.222085
scl53502.10.11_22-S	Htatip	HIV-1 tat interactive protein, homolog (human)	NM_178637	GO:0000785; GO:0001558; GO:0003677; GO:0003682; GO:0003713; GO:0004402; GO:0005515; GO:0005634; GO:0005667; GO:0006333; GO:0006350; GO:0006355; GO:0008270; GO:0008415; GO:0016568; GO:0016740; GO:0045449; GO:0045944; GO:0046872	81601	NM_178637; NM_178637; NP_848752	3	0.0355384	-0.20297	0.258777	-0.264803	0.0742078	0.156958
scl54114.2_230-S	Rab39b	RAB39B, member RAS oncogene family	NM_175122	GO:0000166; GO:0005525; GO:0005622; GO:0006810; GO:0006886; GO:0007264; GO:0008565; GO:0015031; GO:0016020	67790	NM_175122; NM_175122; NP_780331	3	0.036727	-1.23937	0.190773	0.0683145	-0.145762	0.046306
scl9658.1.1_21-S	C030039L03Rik	RIKEN cDNA C030039L03 gene	NM_198417	GO:0003676; GO:0005622; GO:0005634; GO:0006355; GO:0008270; GO:0046872	112415	NM_198417; NM_198417; NP_940809	3	0.0352437	-2.07301	1.53323	-2.37318	-0.0128986	-0.0105912
9628654_7-S	NA	NA	NA	NA	NA	NA	4	0.0323411	-0.182307	-0.363167	0.15539	-0.415252	0.534033
GI_31982555-S	Ifi205	interferon activated gene 205	NM_172648	NA	226695	XM_973074; XM_973074; XP_978168; NM_172648; NP_766236	4	0.0227497	-0.115559	-0.201703	-0.29296	-0.446429	2.67133
GI_38081649-S	B3galtl	beta 1,3-galactosyltransferase-like	XM_355669	GO:0005783; GO:0005975; GO:0006004; GO:0016020; GO:0016021; GO:0016740; GO:0016757	381694	XM_355669; XM_355669; XP_355669; NM_001081204; NP_001074673	4	0.0272001	-0.135745	-0.371663	-0.290112	-0.0243259	0.805583
GI_38086899-S	NA	NA	XM_195245	NA	NA	NA	4	0.0371823	-0.335452	-0.288887	0.291095	-0.00874478	0.603092
GI_6680118-S	Gsta2	glutathione S-transferase, alpha 2 (Yc2)	NM_008182	GO:0004364; GO:0008152; GO:0016740	14858	NM_008182; NM_008182; NP_032208	4	0.000681424	0.3475	0.299479	0.535358	1.16957	3.97269
mtDNA_ND5-S	NA	NA	NA	NA	NA	NA	4	0.0308338	-0.0657714	-0.421559	-0.253754	-0.0388336	0.511536
ri|2700079O11|ZX00064O07|AK076072|1864-S	Ptpn2	protein tyrosine phosphatase, non-receptor type 2	AK076072	GO:0004721; GO:0004725; GO:0005515; GO:0006470; GO:0008286; GO:0016787	19255	NM_008977; NM_008977; NP_033003	4	0.000548568	0.328784	0.0199603	0.690066	0.475982	3.93546
ri|3830430K15|PX00007B04|AK028375|954-S	4833427B12Rik	RIKEN cDNA 4833427B12 gene	AK028375	GO:0005634; GO:0006260	272551	NM_178856; NM_178856; NP_849187	4	0.0294676	-0.248135	-0.0476738	0.133115	-0.564542	0.516349
ri|4833412N02|PX00028M15|AK014688|1659-S	Abcb8	ATP-binding cassette, sub-family B (MDR/TAP), member 8	AK014688	GO:0000166; GO:0005524; GO:0006810; GO:0016020; GO:0016021; GO:0016887; GO:0042626	74610	NM_029020; NM_029020; NP_083296	4	0.0210504	-0.255072	0.407418	0.227421	-0.114123	0.824715
ri|5930424F13|PX00055P01|AK031181|3830-S	Clasp1	CLIP associating protein 1	AK031181	GO:0005488; GO:0005515; GO:0005856; GO:0005874; GO:0005881; GO:0007026; GO:0007049; GO:0007067; GO:0008017; GO:0051301	76707	XM_884205; XM_884205; XP_889298; XM_895382; XP_900475; XM_895411; XP_900504; XM_895420; XP_900513; XM_895430; XP_900523; XM_895458; XP_900551; XM_895476; XP_900569; XM_895505; XP_900598; XM_895516; XP_900609; XM_911556; XP_916649; XM_921996; XP_927089; XM	4	0.0122296	-0.0241537	-0.206339	-0.129313	-0.0883728	0.497586
ri|9630034F02|PX00116E01|AK079344|2325-S	AW544981	expressed sequence AW544981	AK079344	NA	213956	XM_972724; XM_972724; XP_977818; NM_145986; NP_666098	4	0.0109587	0.111145	-0.0169769	0.0282639	-0.0078339	0.931137
ri|B930097H17|PX00166B11|AK047602|1934-S	Hecw2	HECT, C2 and WW domain containing E3 ubiquitin protein ligase 2	AK047602	GO:0004842; GO:0005622; GO:0006512; GO:0016874	329152	NM_001001883; NM_001001883; NP_001001883; NM_172655; NP_766243	4	0.0103692	-0.394115	-0.160934	-0.315528	0.51889	0.38175
scl000070.1_2-S	Aup1	ancient ubiquitous protein	NM_007517	GO:0008152; GO:0008415; GO:0016021	11993	NM_007517; NM_007517; NP_031543	4	0.0385464	-0.130557	-0.231883	0.0863891	-0.262798	0.36923
scl00009.1_36-S	Vti1b	vesicle transport through interaction with t-SNAREs 1B homolog	NM_016800	GO:0005515; GO:0005794; GO:0006810; GO:0006886; GO:0015031; GO:0016020; GO:0016021	53612	NM_016800; NM_016800; NP_058080	4	0.0209836	-0.132031	0.160258	-0.188209	-0.0835005	0.242803
scl0001044.1_79-S	Arl6ip5	ADP-ribosylation factor-like 6 interacting protein 5	NM_022992	GO:0005515; GO:0005783; GO:0015813; GO:0016020; GO:0016021	65106	NM_022992; NM_022992; NP_075368	4	7.40591e-05	-0.2927	-0.25105	-0.182537	-0.209211	0.476397
scl0001148.1_50-S	Ing4	inhibitor of growth family, member 4	NM_133345	GO:0003677; GO:0005515; GO:0005634; GO:0006355; GO:0006473; GO:0006915; GO:0007049; GO:0007050; GO:0008270; GO:0008285; GO:0045786; GO:0045892; GO:0045926; GO:0046872	28019	NM_133345; NM_133345; NP_579923	4	0.0305304	-0.180024	-0.00409148	-0.293007	-0.0146595	0.171759
scl000125.1_16-S	Snrp70	U1 small nuclear ribonucleoprotein polypeptide A	NM_009224	GO:0000166; GO:0003676; GO:0003723; GO:0005515; GO:0005634; GO:0005681; GO:0030529	20637	NM_009224; NM_009224; NP_033250	4	0.0424632	-0.0806709	-0.071933	-0.25975	-0.0226761	0.564794
scl0001255.1_2-S	2500002L14Rik	RIKEN cDNA 2500002L14 gene	NM_025607	GO:0005515; GO:0006512; GO:0008270; GO:0046872	66510	NM_025607; NM_025607; NP_079883	4	0.00114598	-0.451833	-0.28887	-0.113639	-0.365893	0.574186
scl0001278.1_160-S	Rps6kb1	ribosomal protein S6 kinase, polypeptide 1	NM_028259	GO:0000166; GO:0003735; GO:0004672; GO:0004674; GO:0005524; GO:0005830; GO:0006468; GO:0007281; GO:0016301; GO:0016740; GO:0042254	72508	NM_028259; NM_028259; NP_082535	4	0.0436924	-0.616092	0.064628	-0.502109	0.421527	0.550656
scl0001315.1_1-S	Wipi1	WD repeat domain, phosphoinositide interacting 1	NM_145940	GO:0006914	52639	NM_145940; NM_145940; NP_666052	4	0.0498176	-0.372648	-0.0164122	-0.0858403	-0.267153	0.704716
scl0001402.1_96-S	Tnip1	TNFAIP3 interacting protein 1	NM_021327	GO:0005634; GO:0005737	57783	NM_021327; NM_021327; NP_067302	4	0.0243628	-0.14104	-0.242097	-0.765983	-0.769072	0.258541
scl0001554.1_4-S	Tk1	thymidine kinase 1	NM_009387	GO:0000166; GO:0004797; GO:0005524; GO:0006260; GO:0016301; GO:0016740	21877	NM_009387; NM_009387; NP_033413	4	0.015791	-0.21474	-0.0538249	0.0440707	-0.258452	0.498353
scl0001628.1_55-S	Nubp2	nucleotide binding protein 2	NM_011956	GO:0000166; GO:0003674; GO:0005524	26426	NM_011956; NM_011956; NP_036086	4	0.0329563	-0.0611736	0.0382034	-0.176738	-0.10513	0.348133
scl0001715.1_3-S	Bat1a	HLA-B-associated transcript 1A	NM_019693	GO:0000166; GO:0000398; GO:0003676; GO:0003723; GO:0004004; GO:0004386; GO:0005524; GO:0005634; GO:0005681; GO:0006397; GO:0006406; GO:0008026; GO:0008380; GO:0016787; GO:0016887; GO:0042802	53817	NM_019693; NM_019693; NP_062667	4	0.00813958	-0.168798	-0.0134353	0.107429	-0.106532	0.298675
scl0001751.1_15-S	Rnf8	ring finger protein 8	NM_021419	GO:0005515; GO:0005634; GO:0006512; GO:0007049; GO:0008270; GO:0016874; GO:0046872	58230	NM_021419; NM_021419; NP_067394	4	0.0374021	0.420004	0.248409	-0.165133	-0.389724	1.20159
scl0001816.1_0-S	NA	NA	XM_147230	NA	NA	NA	4	0.0176748	-0.081884	-0.242578	0.0900751	-0.268311	0.451023
scl0001867.1_58-S	Sfrs10	splicing factor, arginine/serine-rich 10 (transformer 2 homolog, Drosophila)	NM_009186	GO:0000166; GO:0000398; GO:0003676; GO:0003723; GO:0005634; GO:0005634; GO:0006397; GO:0008380	20462	NM_009186; NM_009186; NP_033212	4	0.0172434	-0.169319	0.0505318	0.083653	-0.326795	0.336318
scl0001902.1_2-S	Cdc45l	cell division cycle 45 homolog (S. cerevisiae)-like	NM_009862	GO:0000074; GO:0005515; GO:0005634; GO:0006260; GO:0006270; GO:0007049; GO:0051301	12544	NM_009862; NM_009862; NP_033992	4	0.023419	-0.123865	-0.296765	-0.078525	-0.262941	0.548265
scl0002004.1_5-S	Ppa2	pyrophosphatase (inorganic) 2	NM_146141	GO:0000287; GO:0004427; GO:0005615; GO:0005737; GO:0005739; GO:0006796; GO:0008152; GO:0008318; GO:0016462; GO:0016787; GO:0018342; GO:0046872	74776	NM_146141; NM_146141; NP_666253	4	0.0262406	-0.355195	-0.737352	0.350604	-0.136281	3.05477
scl0002069.1_48-S	Tpm3	tropomyosin 3, gamma	AF317223	GO:0003779; GO:0005856; GO:0005862; GO:0006937	59069	NM_022314; NM_022314; NP_071709	4	0.0104021	0.178173	-0.0998797	-0.366099	-0.315547	1.89214
scl0002272.1_96-S	Polr2d	polymerase (RNA) II (DNA directed) polypeptide D	NM_027002	GO:0003899; GO:0005634; GO:0006350; GO:0016740; GO:0016779	69241	NM_027002; NM_027002; NP_081278; NM_027101; NP_081377	4	0.0186413	-0.264773	0.0290643	-0.250593	-0.211795	0.544465
scl0002333.1_22-S	Spata7	spermatogenesis associated 7	NM_178914	NA	104871	NM_178914; NM_178914; NP_849245	4	0.0444389	-0.437925	0.126314	-0.705307	0.00261254	0.611782
scl0002381.1_12-S	Dhrs7	dehydrogenase/reductase (SDR family) member 7	NM_025522	GO:0008152; GO:0016491	66375	NM_025522; NM_025522; NP_079798	4	0.0309508	-0.114784	0.0458437	0.160381	-0.150271	0.292256
scl0002423.1_69-S	Gtse1	G two S phase expressed protein 1	NM_013882	GO:0005874	29870	NM_013882; NM_013882; NP_038910	4	0.0423604	-0.233167	-0.414807	-0.343439	-0.363584	1.07169
scl0002486.1_42-S	Myg1	melanocyte proliferating gene 1	NM_021713	GO:0005615	60315	NM_021713; NM_021713; NP_068359	4	0.0157642	-0.280545	0.0865489	-0.0251232	-0.309095	0.269326
scl0002535.1_10-S	Cenpm	centromere protein M	NM_025639	GO:0000775; GO:0005634; GO:0005694	66570	NM_001080158; NM_001080158; NP_001073627; NM_025639; NP_079915; NM_178269; NP_840000	4	0.0402216	-0.0614401	0.312001	0.141695	-0.221994	1.10849
scl0002596.1_12-S	Cyb5r3	cytochrome b5 reductase 3	NM_029787	GO:0004128; GO:0004128; GO:0005625; GO:0005743; GO:0005783; GO:0006118; GO:0006694; GO:0006695; GO:0008610; GO:0016020; GO:0016126; GO:0016491; GO:0050660; GO:0051287	109754	NM_029787; NM_029787; NP_084063	4	0.0427506	-0.314455	-0.0797937	-0.120144	-0.25437	0.431377
scl0002675.1_35-S	Nasp	nuclear autoantigenic sperm protein (histone-binding)	NM_016777	GO:0001824; GO:0005488; GO:0005515; GO:0005634; GO:0006260; GO:0006810; GO:0007049; GO:0008283; GO:0015031; GO:0042393; GO:0043486; GO:0051879	50927	NM_001081475; NM_001081475; NP_001074944; NM_016777; NP_058057	4	0.0383471	-0.0521478	0.102945	0.0505228	-0.178436	0.35423
scl0002786.1_3-S	Capzb	capping protein (actin filament) muscle Z-line, beta	U10406	GO:0003779; GO:0005856; GO:0008290; GO:0030027; GO:0030030; GO:0030032; GO:0030036; GO:0051016	12345	NM_001037761; NM_001037761; NP_001032850; NM_009798; NP_033928	4	0.00497703	-0.268872	0.00876731	0.0173253	-0.0670073	1.04602
scl0002795.1_13-S	Zcchc17	zinc finger, CCHC domain containing 17	NM_153160	GO:0003676; GO:0003723; GO:0003723; GO:0005634; GO:0005730; GO:0005842; GO:0008270; GO:0030529; GO:0046872	619605	NM_153160; NM_153160; NP_694800	4	0.0176929	-0.309482	0.236117	0.0682016	-0.273758	0.495257
scl0002828.1_23-S	Ctps	cytidine 5'-triphosphate synthase	NM_016748	GO:0003824; GO:0003883; GO:0006221; GO:0006241; GO:0006541; GO:0016874	51797	NM_016748; NM_016748; NP_058028	4	0.0252377	-0.000700098	-0.234423	-0.245684	-0.0882365	0.46629
scl000287.1_1-S	Ap2s1	adaptor-related protein complex 2, sigma 1 subunit	NM_198613	GO:0003674; GO:0005905; GO:0006810; GO:0006886; GO:0008150; GO:0030122; GO:0030662	232910	NM_198613; NM_198613; NP_941015	4	0.0483507	-0.141804	0.0728359	-0.206727	-0.0889432	0.134223
scl00029.1_14-S	NA	NA	XM_284281	NA	NA	NA	4	0.0230464	0.0468387	-0.134595	0.0919024	-0.104164	0.262256
scl0002923.1_908-S	Mbtps2	membrane-bound transcription factor peptidase, site 2	NM_178266	GO:0003676; GO:0004222; GO:0005515; GO:0005622; GO:0006508; GO:0006629; GO:0008202; GO:0008203; GO:0008233; GO:0008237; GO:0008270; GO:0016020; GO:0016021; GO:0016787; GO:0046872	270669	XM_980086; XM_980086; XP_985180; NM_172307; NP_758511; NM_178266; NP_839997	4	0.0308916	-1.11011	-0.445559	0.716032	-0.972995	3.54535
scl0003158.1_14-S	Ctsa	cathepsin A	NM_008906	GO:0004180; GO:0004185; GO:0004186; GO:0005515; GO:0005739; GO:0005764; GO:0006508; GO:0008233; GO:0016787	19025	NM_001038492; NM_001038492; NP_001033581; NM_008906; NP_032932	4	0.0348087	-0.594265	-0.302704	-0.0240802	-0.161181	0.26126
scl0003317.1_1-S	Zfp313	zinc finger protein 313	NM_030743	GO:0003676; GO:0005515; GO:0005622; GO:0007275; GO:0007283; GO:0008270; GO:0030154; GO:0046872	81018	NM_030743; NM_030743; NP_109668	4	0.0277816	-0.0783751	0.025124	-0.321268	-0.433884	0.404564
scl000333.1_26-S	Tsc22d1	TSC22 domain family, member 1	NM_009366	GO:0003700; GO:0005634; GO:0006350; GO:0006355	21807	NM_009366; NM_009366; NP_033392; NM_207652; NP_997535	4	0.020076	-0.289812	-0.0519389	0.142731	-0.401256	0.341583
scl0003356.1_0-S	Mrps5	mitochondrial ribosomal protein S5	NM_029963	GO:0003723; GO:0003735; GO:0005622; GO:0005739; GO:0005840; GO:0006412; GO:0030529	77721	NM_029963; NM_029963; NP_084239	4	0.0382417	-0.101468	-0.148403	-0.0489667	-0.0846166	0.381447
scl0003450.1_9-S	Cmtm7	CKLF-like MARVEL transmembrane domain containing 7	NM_133978	GO:0005125; GO:0005615; GO:0006935; GO:0016020; GO:0016021	102545	NM_133978; NM_133978; NP_598739	4	0.00475945	-0.11819	0.0276091	-0.230294	-0.124161	0.359016
scl0003537.1_10-S	Pcolce2	procollagen C-endopeptidase enhancer 2	NM_029620	GO:0005615; GO:0008201	76477	NM_029620; NM_029620; NP_083896	4	0.0113439	-0.204621	-0.00382824	-0.267421	0.0406219	0.550633
scl0003562.1_115-S	Mrpl3	mitochondrial ribosomal protein L3	NM_053159	GO:0003674; GO:0003735; GO:0005615; GO:0005622; GO:0005739; GO:0005762; GO:0005840; GO:0006412; GO:0030529	94062	NM_053159; NM_053159; NP_444389	4	0.0371067	-0.151346	-0.0542772	0.108356	-0.340732	0.355652
scl0003612.1_5-S	Wrnip1	Werner helicase interacting protein 1	NM_030215	GO:0000166; GO:0000731; GO:0003677; GO:0005515; GO:0005515; GO:0005524; GO:0005524; GO:0005634; GO:0006260; GO:0006281; GO:0006974; GO:0016787; GO:0016887; GO:0017111; GO:0030174	78903	NM_030215; NM_030215; NP_084491	4	0.0311767	0.0699782	-0.145416	-0.103927	-0.198889	0.44804
scl000389.1_0-S	Ebpl	emopamil binding protein-like	NM_026598	GO:0005783; GO:0016020; GO:0016021; GO:0016125; GO:0047750	68177	NM_026598; NM_026598; NP_080874	4	0.0124338	-0.277879	-0.294188	0.133214	-0.20948	0.491352
scl0003948.1_98-S	Ap1s1	adaptor protein complex AP-1, sigma 1	NM_007457	GO:0005515; GO:0005802; GO:0005905; GO:0006810; GO:0006886; GO:0006897; GO:0006898; GO:0008565; GO:0015031; GO:0016192; GO:0030121; GO:0030121; GO:0030125; GO:0030662	11769	NM_007457; NM_007457; NP_031483	4	0.0494156	-0.0203368	-0.10908	-0.184717	-0.19137	0.30807
scl0003953.1_5-S	Eif2b1	eukaryotic translation initiation factor 2B, subunit 1 (alpha)	NM_145371	GO:0003743; GO:0003743; GO:0005085; GO:0005515; GO:0005515; GO:0005525; GO:0005624; GO:0005737; GO:0005851; GO:0005851; GO:0005886; GO:0006412; GO:0006413; GO:0006413; GO:0014003; GO:0044237; GO:0051716	209354	NM_145371; NM_145371; NP_663346	4	0.0118553	-0.080076	0.0196269	-0.00359596	-0.255417	0.303188
scl0003991.1_0-S	Nsun5	NOL1/NOP2/Sun domain family, member 5	NM_145414	GO:0008168; GO:0016740	100609	NM_145414; NM_145414; NP_663389	4	0.0466309	-0.113088	-0.125692	0.339557	-0.279762	0.667775
scl0004070.1_2-S	Tbc1d14	TBC1 domain family, member 14	NM_133910	GO:0005096	100855	XM_993700; XM_993700; XP_998794; XM_993717; XP_998811; XM_993732; XP_998826; XM_993758; XP_998852; XM_993779; XP_998873; XM_993800; XP_998894; XM_993814; XP_998908; XM_993829; XP_998923; XM_993850; XP_998944; NM_133910; NP_598671	4	0.0185726	-0.289748	0.37516	0.204624	0.0127035	1.05305
scl0004125.1_0-S	Tyms	thymidylate synthase	NM_021288	GO:0004799; GO:0006231; GO:0008168; GO:0009165; GO:0016740	22171	NM_021288; NM_021288; NP_067263	4	0.0213718	-0.200872	0.152975	-0.00533564	-0.274202	0.327614
scl000658.1_20-S	2400003C14Rik	RIKEN cDNA 2400003C14 gene	NM_028018	GO:0005515; GO:0005793	71955	NM_028018; NM_028018; NP_082294	4	0.00815253	-0.308005	-0.319244	-0.538217	-0.41635	0.570194
scl000665.1_6-S	Afg3l1	AFG3(ATPase family gene 3)-like 1 (yeast)	NM_054070	GO:0000166; GO:0004222; GO:0004222; GO:0005524; GO:0005739; GO:0006508; GO:0008150; GO:0008233; GO:0008237; GO:0008270; GO:0016020; GO:0016021; GO:0016787; GO:0017111; GO:0030163; GO:0046872	114896	NM_054070; NM_054070; NP_473411	4	0.0475791	-0.743074	-0.309467	-0.278559	0.0357941	0.663987
scl00072.1_32-S	Rab6	RAB6, member RAS oncogene family	NM_024287	GO:0000166; GO:0005515; GO:0005525; GO:0005622; GO:0005794; GO:0005794; GO:0006810; GO:0006886; GO:0006888; GO:0007264; GO:0015031; GO:0016020	19346	NM_024287; NM_024287; NP_077249	4	0.0473701	-0.10736	0.0137513	-0.125802	-0.187316	0.360718
scl000779.1_49-S	Lancl1	LanC (bacterial lantibiotic synthetase component C)-like 1	NM_021295	GO:0004930; GO:0005887; GO:0007186; GO:0050750; GO:0050750	14768	NM_021295; NM_021295; NP_067270	4	0.0311045	-0.256282	-0.0928634	-0.236792	0.023005	0.29544
scl000794.1_5-S	Tsn	translin	NM_011650	GO:0003677; GO:0003723; GO:0005515; GO:0005634; GO:0005737; GO:0005737	22099	NM_011650; NM_011650; NP_035780	4	0.0268246	-0.169839	0.151554	-0.196508	-0.00622402	0.21007
scl000796.1_112-S	Atic	5-aminoimidazole-4-carboxamide ribonucleotide formyltransferase/IMP cyclohydrolase	NM_026195	GO:0003824; GO:0003937; GO:0004643; GO:0006164; GO:0016740; GO:0016787	108147	XM_987290; XM_987290; XP_992384; XM_987315; XP_992409; XM_987353; XP_992447; XM_987390; XP_992484; NM_026195; NP_080471	4	0.0479854	-0.172144	-0.187918	-0.360081	-0.154123	0.170656
scl000834.1_39-S	Mcm6	minichromosome maintenance deficient 6 (MIS5 homolog, S. pombe) (S. cerevisiae)	NM_008567	GO:0000166; GO:0003677; GO:0003678; GO:0003697; GO:0005524; GO:0005634; GO:0006260; GO:0006268; GO:0006270; GO:0006350; GO:0006355; GO:0007049; GO:0008094; GO:0042802	17219	NM_008567; NM_008567; NP_032593	4	0.00578906	-0.36794	-0.509114	0.0964675	-0.412866	0.992645
scl000923.1_16-S	Insig2	insulin induced gene 2	NM_178082	GO:0005515; GO:0006991	72999	NM_133748; NM_133748; NP_598509; NM_178082; NP_835183	4	0.020247	-0.103091	0.0532837	0.11292	-0.0247235	0.268276
scl000932.1_92-S	Bpnt1	bisphosphate 3'-nucleotidase 1	NM_011794	GO:0000287; GO:0003700; GO:0004437; GO:0005622; GO:0006355; GO:0008441; GO:0016787; GO:0031403; GO:0046872	23827	XM_979135; XM_979135; XP_984229; NM_011794; NP_035924	4	0.000223058	-0.0394369	-0.127195	-0.0679863	-0.241798	0.605788
scl000965.1_10-S	Lypla1	lysophospholipase 1	NM_008866	GO:0003824; GO:0005739; GO:0006629; GO:0006631; GO:0016787	18777	NM_008866; NM_008866; NP_032892	4	0.0204214	-0.322501	-0.219191	0.137672	0.0371669	0.45315
scl0012651.2_322-S	Chkb	choline kinase beta	NM_007692	GO:0004103; GO:0004305; GO:0006656; GO:0007517; GO:0016301; GO:0016740	12651	NM_007692; NM_007692; NP_031718	4	0.0240154	-0.0279337	-0.137313	-0.149447	-0.098951	0.467874
scl0012861.1_173-S	Cox6a1	cytochrome c oxidase, subunit VI a, polypeptide 1	NM_007748	GO:0004129; GO:0005739; GO:0005740; GO:0006118; GO:0016020; GO:0016021; GO:0016491	12861	NM_007748; NM_007748; NP_031774	4	0.0222461	-0.18214	0.178202	-0.0437099	-0.292999	0.306405
scl0014700.2_203-S	Gng10	guanine nucleotide binding protein (G protein), gamma 10	NM_025277	GO:0004871; GO:0005083; GO:0005834; GO:0007165; GO:0007186; GO:0016020	14700	NM_025277; NM_025277; NP_079553	4	0.0207136	-0.103199	0.0511535	0.0949377	-0.197695	0.245502
scl0016905.1_7-S	Lmna	lamin A	NM_019390	GO:0005198; GO:0005515; GO:0005634; GO:0005638; GO:0005882; GO:0006998	16905	NM_001002011; NM_001002011; NP_001002011; NM_019390; NP_062263	4	0.0111251	-0.243698	-0.266647	0.109292	-0.146387	0.274501
scl0017314.1_97-S	Mgmt	O-6-methylguanine-DNA methyltransferase	NM_008598	GO:0003677; GO:0003908; GO:0005634; GO:0006281; GO:0006307; GO:0006974; GO:0008168; GO:0008270; GO:0016740; GO:0043281; GO:0046872	17314	NM_008598; NM_008598; NP_032624	4	0.0234016	-0.170262	0.214055	-0.078762	-0.0385279	0.393203
scl0017698.2_80-S	Msn	moesin	NM_010833	GO:0001931; GO:0005102; GO:0005198; GO:0005488; GO:0005737; GO:0005856; GO:0008092; GO:0016020; GO:0016323; GO:0016324; GO:0045177	17698	NM_010833; NM_010833; NP_034963	4	0.0469529	-0.142083	0.136108	-0.198812	-0.140776	0.349209
scl0019186.1_187-S	Psme1	proteasome (prosome, macropain) 28 subunit, alpha	NM_011189	GO:0005515; GO:0005829; GO:0006955; GO:0008537; GO:0008538; GO:0019884; GO:0043234	19186	NM_011189; NM_011189; NP_035319	4	0.0427351	-0.0870352	-0.0142339	-0.0999378	-0.189356	0.258969
scl0019349.1_40-S	Rab7	RAB7, member RAS oncogene family	NM_009005	GO:0000166; GO:0005525; GO:0005764; GO:0005770; GO:0005770; GO:0005794; GO:0006810; GO:0006886; GO:0007264; GO:0015031; GO:0016020	19349	NM_009005; NM_009005; NP_033031	4	0.0264312	-0.179336	-0.458365	-0.0773207	-0.0909061	0.416281
scl0019362.2_29-S	Rad51ap1	RAD51 associated protein 1	NM_009013	GO:0000724; GO:0003674; GO:0003677; GO:0003690; GO:0003697; GO:0003723; GO:0003723; GO:0005515; GO:0005634; GO:0006281; GO:0006281; GO:0006310; GO:0006974	19362	NM_009013; NM_009013; NP_033039	4	0.0478469	-0.0769526	0.154559	-0.176361	-0.316617	0.664965
scl0020638.1_79-S	Snrpb	small nuclear ribonucleoprotein B	NM_009225	GO:0003677; GO:0003723; GO:0005515; GO:0005634; GO:0005681; GO:0005737; GO:0006355; GO:0006397; GO:0008380; GO:0016071; GO:0030529	20638	NM_009225; NM_009225; NP_033251	4	0.0126677	-0.159764	0.147604	0.0733901	-0.0453981	0.474958
scl0020923.1_202-S	Supt4h2	suppressor of Ty 4 homolog 2 (S. cerevisiae)	NM_011509	GO:0003700; GO:0005634; GO:0006338; GO:0006350; GO:0006355; GO:0006357; GO:0008159; GO:0008270; GO:0045941; GO:0046872	20923	NM_011509; NM_011509; NP_035639	4	0.0318676	-0.0566261	0.107159	-0.0353683	-0.177136	0.413898
scl0021357.1_0-S	Tarbp2	TAR (HIV) RNA binding protein 2	NM_009319	GO:0003723; GO:0003725; GO:0003725; GO:0005622; GO:0005622; GO:0005634; GO:0006469; GO:0045070; GO:0046782; GO:0046982	21357	NM_009319; NM_009319; NP_033345	4	0.0364303	-0.357738	-0.131601	-0.0927534	-0.272025	1.02403
scl00214084.2_303-S	Slc18a2	solute carrier family 18 (vesicular monoamine), member 2	NM_172523	GO:0005215; GO:0005386; GO:0005887; GO:0006810; GO:0006836; GO:0015520; GO:0015904; GO:0016020; GO:0016021	214084	NM_172523; NM_172523; NP_766111	4	0.0255062	-0.0540838	0.033831	0.125198	0.126908	0.658513
scl0022218.1_0-S	Sumo1	SMT3 suppressor of mif two 3 homolog 1 (yeast)	NM_009460	GO:0004840; GO:0005515; GO:0005634; GO:0005634; GO:0005643; GO:0006281; GO:0006464; GO:0006512; GO:0008134; GO:0016605; GO:0016925; GO:0019949; GO:0045449	22218	NM_009460; NM_009460; NP_033486	4	0.0270333	-0.0422806	0.0589839	-0.154893	-0.206513	0.381224
scl0022282.1_25-S	Usf2	upstream transcription factor 2	NM_011680	GO:0003677; GO:0003702; GO:0005634; GO:0005634; GO:0006350; GO:0006355; GO:0006357; GO:0007595; GO:0016563; GO:0030528; GO:0045449; GO:0045941	22282	XM_001001413; XM_001001413; XP_001001413; NM_011680; NP_035810	4	0.0364036	-0.192078	-0.794777	0.0261831	-1.05834	0.981933
scl00233902.2_32-S	Fbxl19	F-box and leucine-rich repeat protein 19	NM_172748	GO:0003677; GO:0005515; GO:0006355; GO:0006512; GO:0008270; GO:0046872	233902	XM_989561; XM_989561; XP_994655; XM_989622; XP_994716; XM_994325; XP_999419; NM_172748; NP_766336	4	0.0201621	-0.221023	-0.0426459	-1.0247	-0.246164	1.18432
scl00233908.1_1058-S	Fus	fusion, derived from t(12;16) malignant liposarcoma (human)	NM_139149	GO:0000166; GO:0003676; GO:0003677; GO:0003723; GO:0005622; GO:0005634; GO:0005737; GO:0008270; GO:0016563; GO:0045944; GO:0046872	233908	XM_986259; XM_986259; XP_991353; NM_139149; NP_631888	4	0.0366217	-0.136313	-0.142057	0.194383	-0.239777	0.317236
scl00234733.1_149-S	Ddx19b	DEAD (Asp-Glu-Ala-Asp) box polypeptide 19b	NM_172284	GO:0000166; GO:0003676; GO:0004386; GO:0005524; GO:0008026; GO:0016787	234733	XM_001001084; XM_001001084; XP_001001084; NM_172284; NP_758488	4	0.0277338	-0.377898	0.0398543	-0.220528	0.215473	0.795932
scl00269061.2_126-S	5730453I16Rik	RIKEN cDNA 5730453I16 gene	NM_172302	GO:0000166; GO:0003676; GO:0003723; GO:0005515; GO:0005634; GO:0006397	269061	NM_172302; NM_172302; NP_758506	4	0.0492395	-0.26916	-0.310957	-0.161081	-0.00374981	0.424872
scl0026987.1_208-S	Eif4e2	eukaryotic translation initiation factor 4E member 2	NM_023314	GO:0003723; GO:0003743; GO:0005515; GO:0005737; GO:0006412; GO:0006413; GO:0006417	26987	NM_001039169; NM_001039169; NP_001034258; NM_001039170; NP_001034259; NM_023314; NP_075803	4	0.0168304	-0.0714986	0.0476915	-0.201445	-0.0997186	0.0928809
scl0029876.1_51-S	NA	NA	XM_124389	NA	NA	NA	4	0.0429013	-0.64479	-0.312242	-0.526115	0.0830713	0.329729
scl00394432.2_50-S	NA	NA	XM_357113	NA	NA	NA	4	0.0282136	-0.040062	-0.0266147	0.00910428	-0.0969516	0.561663
scl0054124.1_261-S	Cks1b	CDC28 protein kinase 1b	NM_016904	GO:0007049; GO:0016301; GO:0016538; GO:0051301	54124	NM_016904; NM_016904; NP_058600	4	0.0246931	-1.01855	-0.564642	0.28084	0.0489691	2.69028
scl0057875.2_106-S	Angptl4	angiopoietin-like 4	NM_020581	GO:0001666; GO:0003674; GO:0004857; GO:0005102; GO:0005576; GO:0005615; GO:0005615; GO:0007165; GO:0009267; GO:0043066; GO:0045834; GO:0051005	57875	NM_020581; NM_020581; NP_065606	4	1.35565e-05	0.445106	0.283967	0.118545	0.150305	2.53605
scl0059001.2_73-S	Pole3	polymerase (DNA directed), epsilon 3 (p17 subunit)	NM_021498	GO:0003677; GO:0003887; GO:0005515; GO:0005622; GO:0005634; GO:0016740; GO:0016779; GO:0043565	59001	NM_021498; NM_021498; NP_067473	4	0.027542	-0.229415	0.0979028	0.037305	-0.229041	0.329235
scl0066039.2_47-S	D14Ertd449e	DNA segment, Chr 14, ERATO Doi 449, expressed	NM_025311	GO:0016020; GO:0016021	66039	NM_025311; NM_025311; NP_079587	4	0.0412237	-0.294309	-0.310503	-0.219064	-0.192628	0.177748
scl0066596.2_43-S	Gtf3a	general transcription factor III A	NM_025652	GO:0003677; GO:0005622; GO:0008270; GO:0046872	66596	NM_025652; NM_025652; NP_079928	4	0.0471431	0.0615601	0.00453029	-0.212955	-0.2608	0.26779
scl0067125.2_158-S	Tspan31	tetraspanin 31	NM_025982	GO:0005624; GO:0005887; GO:0008284; GO:0016020; GO:0016021	67125	NM_025982; NM_025982; NP_080258	4	0.022963	-0.0953512	0.00660822	-0.0989054	-0.124859	0.246099
scl0067464.2_263-S	Entpd4	ectonucleoside triphosphate diphosphohydrolase 4	NM_026174	GO:0000287; GO:0005509; GO:0005764; GO:0005773; GO:0006256; GO:0016020; GO:0016021; GO:0016787; GO:0017110; GO:0030173; GO:0045134	67464	XM_984983; XM_984983; XP_990077; NM_026174; NP_080450	4	0.0473727	0.0894724	-0.0721572	-0.0395703	-0.0763589	0.272775
scl0067667.1_112-S	NA	NA	XM_134612	NA	NA	NA	4	0.000739334	0.337409	-0.187982	0.0541245	-0.356825	4.21723
scl0067861.2_64-S	2310005E10Rik	RIKEN cDNA 2310005E10 gene	NM_172398	GO:0016491	67861	XM_973812; XM_973812; XP_978906; NM_172398; NP_765986	4	0.031298	0.0698119	-0.0503001	-0.0353784	-0.178891	0.271905
scl0067864.2_327-S	Yipf4	Yip1 domain family, member 4	NM_026417	GO:0016020; GO:0016021	67864	NM_026417; NM_026417; NP_080693	4	0.00471431	-0.0308255	0.195688	-0.21779	-0.141659	0.378045
scl0067878.2_53-S	Tmem33	transmembrane protein 33	NM_028975	GO:0005515; GO:0016020; GO:0016021	67878	NM_028975; NM_028975; NP_083251; NM_030108; NP_084384	4	0.00644585	-0.0493171	-0.0706829	0.000183486	-0.122418	0.241871
scl0068377.2_268-S	NA	NA	NM_183274	NA	NA	NA	4	0.01808	-0.10179	0.142214	-0.266775	-0.321367	0.232083
scl0068988.2_20-S	Prpf31	PRP31 pre-mRNA processing factor 31 homolog (yeast)	NM_027328	GO:0000351; GO:0000351; GO:0000398; GO:0000398; GO:0005515; GO:0005515; GO:0005634; GO:0005681; GO:0006397; GO:0008380; GO:0015030; GO:0015030; GO:0016607; GO:0016607; GO:0043021; GO:0043021; GO:0046540; GO:0046540	68988	NM_027328; NM_027328; NP_081604	4	0.0293751	-0.284718	-0.23353	-0.900973	-0.331749	1.89997
scl0069386.2_29-S	Hist1h4h	histone cluster 1, H4h	NM_153173	GO:0000786; GO:0000786; GO:0003677; GO:0003677; GO:0005634; GO:0005694; GO:0006334; GO:0006334; GO:0007001	69386	NM_153173; NM_153173; NP_694813	4	0.0240943	0.0700561	-0.503185	-0.139312	-0.283423	0.759405
scl0071720.1_33-S	Osbpl3	oxysterol binding protein-like 3	NM_027881	GO:0003674; GO:0005575; GO:0006810; GO:0006869; GO:0008202	71720	NM_027881; NM_027881; NP_082157	4	0.0332994	-0.17367	-0.0994152	-0.160217	0.119488	0.264242
scl0071795.2_10-S	Pitpnc1	phosphatidylinositol transfer protein, cytoplasmic 1	NM_145823	GO:0005622; GO:0005737; GO:0006810; GO:0008526; GO:0046488	71795	XM_001001975; XM_001001975; XP_001001975; XM_001001986; XP_001001986; XM_001002003; XP_001002003; XM_001002025; XP_001002025; XM_001002036; XP_001002036; NM_145823; NP_665822	4	0.0431241	-0.00383199	-0.109133	-0.16616	-0.0206186	0.492961
scl0072151.1_0-S	Rfc5	replication factor C (activator 1) 5	XM_132348	GO:0000166; GO:0005524; GO:0005634; GO:0006260; GO:0006281; GO:0017111	72151	XM_132348; XM_132348; XP_132348; NM_028128; NP_082404	4	0.00824701	-0.0974505	0.490876	-0.919491	-0.145814	4.22497
scl0072472.2_14-S	Slc16a10	solute carrier family 16 (monocarboxylic acid transporters), member 10	NM_028247	GO:0005215; GO:0006810; GO:0016020; GO:0016021	72472	NM_028247; NM_028247; NP_082523	4	0.049292	0.326842	-0.271928	-1.42361	-0.410206	1.4374
scl0103694.3_1-S	Tmed4	transmembrane emp24 protein transport domain containing 4	NM_134020	GO:0004871; GO:0005783; GO:0006810; GO:0006886; GO:0008320; GO:0016020; GO:0016021; GO:0043123	103694	NM_134020; NM_134020; NP_598781	4	0.0402103	-0.225876	-0.174203	-0.114745	-0.412066	0.253316
scl012575.1_2-S	Cdkn1a	cyclin-dependent kinase inhibitor 1A (P21)	NM_007669	GO:0000074; GO:0000307; GO:0004860; GO:0004861; GO:0005515; GO:0005634; GO:0005829; GO:0006974; GO:0007049; GO:0007050; GO:0008270; GO:0008285; GO:0009411; GO:0016301; GO:0030332; GO:0030890; GO:0043066; GO:0043071; GO:0045736; GO:0046872	12575	NM_007669; NM_007669; NP_031695	4	0.00829473	-0.168039	0.0767591	-0.173451	0.00866624	0.472821
scl012861.2_54-S	Cox6a1	cytochrome c oxidase, subunit VI a, polypeptide 1	NM_007748	GO:0004129; GO:0005739; GO:0005740; GO:0006118; GO:0016020; GO:0016021; GO:0016491	12861	NM_007748; NM_007748; NP_031774	4	0.0383589	-0.139634	0.035282	-0.0783335	-0.176782	0.30371
scl014313.3_29-S	Fst	follistatin	NM_008046	GO:0000122; GO:0005515; GO:0005615; GO:0007276; GO:0007389; GO:0008585; GO:0030509; GO:0042475; GO:0045596; GO:0045596	14313	NM_008046; NM_008046; NP_032072	4	0.0127089	-0.628576	0.235901	-0.631019	0.15908	0.730818
scl014319.1_33-S	Fth1	ferritin heavy chain 1	NM_010239	GO:0004322; GO:0005488; GO:0005506; GO:0005886; GO:0006826; GO:0006879; GO:0006955; GO:0008199; GO:0008285; GO:0016491; GO:0019900; GO:0046872; GO:0046914	14319	NM_010239; NM_010239; NP_034369	4	0.0155119	-1.04292e-05	0.218754	0.00105861	-0.171361	0.524141
scl017120.1_105-S	Mad1l1	mitotic arrest deficient 1-like 1	NM_010752	GO:0005634; GO:0007049; GO:0007067; GO:0051301	17120	NM_010752; NM_010752; NP_034882	4	0.00353017	-0.271008	0.316169	-0.0262288	0.00184005	0.569619
scl019285.1_0-S	Ptrf	polymerase I and transcript release factor	NM_008986	GO:0003716; GO:0003723; GO:0005515; GO:0005634; GO:0006350; GO:0006353; GO:0006355; GO:0006361; GO:0016020; GO:0019843; GO:0042134	19285	NM_008986; NM_008986; NP_033012	4	0.0147913	-0.40531	-0.432208	-0.0277979	-0.522473	0.460834
scl019684.7_10-S	Rdx	radixin	NM_009041	GO:0001726; GO:0003779; GO:0005198; GO:0005515; GO:0005737; GO:0005856; GO:0005902; GO:0008092; GO:0016020; GO:0030027; GO:0030033; GO:0030175; GO:0045176; GO:0045177; GO:0051016	19684	NM_009041; NM_009041; NP_033067	4	0.00982885	0.0620261	0.0449181	-0.0996349	-0.121733	0.272488
scl019944.1_21-S	Rpl29	ribosomal protein L29	NM_009082	GO:0003735; GO:0005622; GO:0005830; GO:0005840; GO:0006412; GO:0030529; GO:0042254	19944	NM_009082; NM_009082; NP_033108	4	0.00427581	-0.202043	0.055215	0.0581434	-0.182377	0.474388
scl020818.5_51-S	Srprb	signal recognition particle receptor, B subunit	NM_009275	GO:0000166; GO:0004872; GO:0005525; GO:0005783; GO:0005786; GO:0016020; GO:0016021; GO:0030529	20818	XM_979501; XM_979501; XP_984595; NM_009275; NP_033301	4	0.041541	-0.0784108	-0.0805963	0.0691567	-0.0663695	0.249192
scl021411.3_1-S	Tcf20	transcription factor 20	NM_013836	GO:0003677; GO:0003700; GO:0003713; GO:0005515; GO:0005634; GO:0005667; GO:0006350; GO:0006355; GO:0008270; GO:0046872	21411	NM_013836; NM_013836; NP_038864	4	0.030826	-0.370446	0.272656	-0.0790956	-0.146247	0.4746
scl0216150.5_158-S	Cdc34	cell division cycle 34 homolog (S. cerevisiae)	NM_177613	GO:0004842; GO:0006464; GO:0006512; GO:0016874	216150	XM_982476; XM_982476; XP_987570; XM_985336; XP_990430; NM_177613; NP_808281	4	0.0226372	0.0323675	-0.0942896	-0.140967	0.00281111	0.250554
scl021877.4_33-S	Tk1	thymidine kinase 1	NM_009387	GO:0000166; GO:0004797; GO:0005524; GO:0006260; GO:0016301; GO:0016740	21877	NM_009387; NM_009387; NP_033413	4	0.00918549	-0.00538339	-0.110608	-0.125206	-0.14714	0.448047
scl0245877.1_146-S	Mtap7d1	microtubule-associated protein 7 domain containing 1	NM_144941	NA	245877	NM_144941; NM_144941; NP_659190	4	0.0436362	-0.216534	-0.131917	-0.049048	0.13076	0.177105
scl0272643.6_199-S	Tessp3	testis serine protease 3	NM_199471	GO:0004252; GO:0006508; GO:0008233; GO:0016787	272643	NM_199471; NM_199471; NP_955765	4	0.0366427	0.00364529	-0.855869	-0.633178	-0.517332	2.30268
scl027367.2_7-S	Rpl3	ribosomal protein L3	NM_013762	GO:0003735; GO:0005622; GO:0005840; GO:0006412; GO:0030529	27367	NM_013762; NM_013762; NP_038790	4	0.0373536	-0.0165879	0.103406	-0.130725	-0.0489307	0.376676
scl027681.7_4-S	Snf8	SNF8, ESCRT-II complex subunit, homolog (S. cerevisiae)	NM_033568	GO:0005634; GO:0005667; GO:0005667; GO:0006350; GO:0006355; GO:0006357; GO:0006357; GO:0006810; GO:0008134; GO:0008134; GO:0015031	27681	NM_033568; NM_033568; NP_291046	4	0.00942511	-0.134873	0.117669	-0.180501	-0.112625	0.346142
scl030933.5_3-S	Tor2a	torsin family 2, member A	NM_152800	GO:0000166; GO:0003674; GO:0005524; GO:0005615; GO:0005783; GO:0008150; GO:0051085	30933	NM_152800; NM_152800; NP_690013	4	0.044992	-0.0440415	0.0345014	-0.0897616	0.0330973	0.290823
scl0329777.8_55-S	Pigk	phosphatidylinositol glycan anchor biosynthesis, class K	NM_025662	GO:0001509; GO:0003923; GO:0004197; GO:0005515; GO:0005783; GO:0006506; GO:0006508; GO:0008233; GO:0008234; GO:0016020; GO:0016021; GO:0016255; GO:0016787; GO:0042765; GO:0048503	329777	XM_992234; XM_992234; XP_997328; XM_992257; XP_997351; XM_992285; XP_997379; XM_992302; XP_997396; NM_025662; NP_079938; NM_178016; NP_821135	4	0.000922468	-0.304865	0.0373034	0.0755088	0.643975	2.74187
scl0378466.6_0-S	NA	NA	NM_194351	NA	NA	NA	4	0.0250004	-0.255388	-0.077032	-0.107161	-0.67308	0.641153
scl064660.1_30-S	Mrps24	mitochondrial ribosomal protein S24	NM_026080	GO:0003735; GO:0005739; GO:0005763; GO:0030529	64660	NM_026080; NM_026080; NP_080356	4	0.00797056	0.00249331	0.203147	-0.0498039	-0.158864	0.459595
scl066262.5_20-S	NA	NA	NM_029340	NA	NA	NA	4	0.00992432	-0.278568	0.206623	-0.399732	-0.643225	0.842294
scl066310.2_4-S	2810410M20Rik	RIKEN cDNA 2810410M20 gene	NM_024428	GO:0005634; GO:0042802	66310	XM_985423; XM_985423; XP_990517; XM_985466; XP_990560; XM_985496; XP_990590; NM_024428; NP_077746	4	0.0380025	-0.175992	0.183864	-0.147833	-0.19146	0.373202
scl066530.2_0-S	Ubxd1	UBX domain containing 1	NM_024432	NA	66530	NM_024432; NM_024432; NP_077752	4	0.0393277	-0.118731	0.167295	-0.0953325	-0.0111634	0.266989
scl066993.2_1-S	Smarcd3	SWI/SNF related, matrix associated, actin dependent regulator of chromatin, subfamily d, member 3	NM_025891	GO:0005102; GO:0005634; GO:0006350; GO:0006355; GO:0008134; GO:0008318; GO:0016568; GO:0018342; GO:0030528; GO:0035257; GO:0045893	66993	NM_025891; NM_025891; NP_080167	4	0.0398687	-0.0781154	0.0580432	0.148035	-0.582235	0.569074
scl067067.1_49-S	2010100O12Rik	RIKEN cDNA 2010100O12 gene	NM_025946	GO:0005739; GO:0016020; GO:0016021	67067	NM_025946; NM_025946; NP_080222	4	0.0116751	-0.214707	-0.0123069	-0.259163	-0.104137	0.157711
scl067629.2_23-S	Spbc24	spindle pole body component 24 homolog (S. cerevisiae)	NM_026282	GO:0000775; GO:0005515; GO:0005634; GO:0007049; GO:0007067; GO:0051301	67629	XM_979297; XM_979297; XP_984391; XM_979334; XP_984428; XM_979384; XP_984478; XM_979421; XP_984515; NM_026282; NP_080558	4	0.0482337	-0.0711414	0.0814428	0.000897982	-0.253164	0.325153
scl069408.2_13-S	Dnajc17	DnaJ (Hsp40) homolog, subfamily C, member 17	NM_139139	GO:0000166; GO:0003676; GO:0003723; GO:0006457; GO:0031072; GO:0051082	69408	NM_139139; NM_139139; NP_631878	4	0.0388089	-0.0499137	0.137235	-0.264015	-0.0175694	0.567134
scl069583.1_127-S	Tnfsf13	tumor necrosis factor (ligand) superfamily, member 13	NM_023517	GO:0005125; GO:0005164; GO:0005615; GO:0006955; GO:0008284; GO:0009897; GO:0016020; GO:0016064; GO:0048298; GO:0048298; GO:0050776	69583	NM_023517; NM_023517; NP_076006	4	0.00639685	-0.137598	-0.423669	-0.223916	-0.32619	0.314065
scl069875.2_16-S	NA	NA	XM_128696	NA	NA	NA	4	0.0199738	-0.138465	-0.0606513	-0.366537	-0.0967537	0.139145
scl071743.9_29-S	Coasy	Coenzyme A synthase	NM_027896	GO:0000166; GO:0003824; GO:0004140; GO:0004140; GO:0004595; GO:0004595; GO:0004595; GO:0005524; GO:0009058; GO:0015937; GO:0015937; GO:0016301; GO:0016740; GO:0016779	71743	NM_027896; NM_027896; NP_082172	4	0.0145889	-0.0847167	0.183976	-0.307901	0.0341633	0.313681
scl074761.10_0-S	Mxra8	matrix-remodelling associated 8	NM_024263	GO:0003676; GO:0005615; GO:0006605; GO:0016021	74761	NM_024263; NM_024263; NP_077225	4	0.0153562	-0.210011	-0.173733	-0.234896	0.0261707	0.293609
scl075617.3_32-S	Rps25	ribosomal protein S25	NM_024266	GO:0003674; GO:0005575; GO:0008150; GO:0030529	75617	NM_024266; NM_024266; NP_077228	4	0.0222629	-0.0388332	0.10181	-0.0473516	-0.270543	0.318667
scl093699.1_141-S	Pcdhgb1	protocadherin gamma subfamily B, 1	NM_033574	GO:0005509; GO:0005515; GO:0005624; GO:0007156; GO:0016020; GO:0030426	93699	NM_033574; NM_033574; NP_291052	4	0.0138933	-0.323949	-0.041427	0.455761	0.131204	2.11325
scl16459.13.6_3-S	Stk25	serine/threonine kinase 25 (yeast)	NM_021537	GO:0000166; GO:0000287; GO:0004672; GO:0004674; GO:0004713; GO:0005524; GO:0006468; GO:0016301; GO:0016740; GO:0042802; GO:0046872	59041	NM_021537; NM_021537; NP_067512	4	0.0288854	-0.28597	0.0468516	-0.00141393	-0.0238941	0.341799
scl16644.11.1_46-S	Bard1	BRCA1 associated RING domain 1	NM_007525	GO:0000151; GO:0001894; GO:0003677; GO:0003700; GO:0003723; GO:0003723; GO:0004842; GO:0005515; GO:0005515; GO:0005622; GO:0005634; GO:0005634; GO:0005737; GO:0006355; GO:0006974; GO:0007050; GO:0008270; GO:0016567; GO:0019900; GO:0031436; GO:0031441; GO:	12021	NM_007525; NM_007525; NP_031551	4	0.00227663	-0.181155	0.324559	0.383471	-1.08883	3.22736
scl18043.8_79-S	D1Bwg0212e	DNA segment, Chr 1, Brigham & Women's Genetics 0212 expressed	NM_028043	NA	52846	NM_028043; NM_028043; NP_082319	4	0.0133457	-0.356908	-0.106974	-0.0246886	-0.0491471	0.241342
scl18548.4_142-S	Foxa2	forkhead box A2	NM_010446	GO:0003677; GO:0003700; GO:0005634; GO:0006350; GO:0006355; GO:0030324; GO:0030855; GO:0043565; GO:0045944; GO:0048754	15376	NM_010446; NM_010446; NP_034576	4	0.0366007	-0.53669	-0.559184	-0.063896	-0.158276	0.727358
scl19174.6.1_6-S	Spbc25	spindle pole body component 25 homolog (S. cerevisiae)	NM_025565	GO:0000775; GO:0005515; GO:0005634; GO:0007049; GO:0007067; GO:0051301	66442	NM_025565; NM_025565; NP_079841	4	0.015332	-0.0719625	0.0862916	0.0185319	-0.166176	0.3904
scl19440.7.1_73-S	Cdk9	cyclin-dependent kinase 9 (CDC2-related kinase)	NM_130860	GO:0000074; GO:0000166; GO:0003676; GO:0003677; GO:0004672; GO:0004674; GO:0004693; GO:0004713; GO:0005515; GO:0005515; GO:0005524; GO:0005634; GO:0005634; GO:0006350; GO:0006355; GO:0006367; GO:0006368; GO:0006468; GO:0006468; GO:0007049; GO:0008023; GO:	107951	NM_130860; NM_130860; NP_570930	4	0.021441	-0.249552	-0.0406893	-0.0338233	-0.122524	0.389648
scl19967.15_108-S	Mybl2	myeloblastosis oncogene-like 2	NM_008652	GO:0000074; GO:0003677; GO:0005622; GO:0005634; GO:0006350; GO:0006355; GO:0009987; GO:0045449	17865	NM_008652; NM_008652; NP_032678	4	0.0105458	0.0411348	-0.366176	-0.0318964	-0.430125	0.120456
scl20647.1.1217_2-S	NA	NA	NM_198016	NA	NA	NA	4	0.00045053	0.326292	-0.362665	0.647413	1.06879	3.91648
scl21103.16.1_274-S	NA	NA	XM_130106	NA	NA	NA	4	0.0159789	-0.000423447	-0.0315468	0.140453	-0.088533	0.519972
scl22550.10.1_73-S	Adh7	alcohol dehydrogenase 7 (class IV), mu or sigma polypeptide	NM_009626	GO:0004022; GO:0004024; GO:0004745; GO:0006069; GO:0006118; GO:0008270; GO:0016491; GO:0046872	11529	NM_009626; NM_009626; NP_033756	4	0.00457993	-0.231987	-0.0194606	-0.182685	-0.0142937	0.149499
scl22623.8.1_50-S	Casp6	caspase 6	NM_009811	GO:0005515; GO:0006508; GO:0006915; GO:0006917; GO:0006917; GO:0008233; GO:0008234; GO:0016787; GO:0030693; GO:0042981	12368	NM_009811; NM_009811; NP_033941	4	0.004434	-0.0563624	-0.203296	-0.115539	-0.0338913	0.407283
scl22964.1.162_62-S	Ube2q1	ubiquitin-conjugating enzyme E2Q (putative) 1	NM_027315	GO:0000166; GO:0004840; GO:0004842; GO:0005524; GO:0006464; GO:0006512; GO:0016740; GO:0016874	70093	NM_027315; NM_027315; NP_081591	4	0.0363447	-0.477106	-0.194697	-0.44976	0.447335	0.595294
scl23214.8.1_66-S	Mgst2	microsomal glutathione S-transferase 2	NM_174995	GO:0006691; GO:0008047; GO:0016021; GO:0016740	211666	NM_174995; NM_174995; NP_778160	4	0.0340469	-0.100645	-0.0598602	0.0503914	0.00378896	0.326637
scl24417.1.36_21-S	Dctn3	dynactin 3	NM_016890	GO:0000910; GO:0003674; GO:0005515; GO:0005869; GO:0005869; GO:0005875; GO:0007017; GO:0007049; GO:0007067; GO:0048471; GO:0051301	53598	NM_016890; NM_016890; NP_058586	4	0.0437599	-0.121683	0.124081	-0.0498846	-0.193269	0.307379
scl24791.10_1-S	Ddost	dolichyl-di-phosphooligosaccharide-protein glycotransferase	NM_007838	GO:0004579; GO:0004579; GO:0005615; GO:0005783; GO:0005789; GO:0008250; GO:0016020; GO:0016021; GO:0016740; GO:0018279; GO:0018279	13200	NM_007838; NM_007838; NP_031864	4	0.0346785	-0.103831	-0.219619	-0.184742	-0.128842	0.151316
scl25338.24.1_67-S	Jmjd2c	jumonji domain containing 2C	NM_144787	GO:0003676; GO:0003677; GO:0005506; GO:0005515; GO:0005634; GO:0006350; GO:0006355; GO:0008270; GO:0016491; GO:0016568; GO:0016702; GO:0046872	76804	NM_144787; NM_144787; NP_659036	4	0.0199146	-0.459079	-0.431871	-0.109759	-0.0881082	0.0495201
scl25485.5.1_26-S	D4Wsu132e	DNA segment, Chr 4, Wayne State University 132, expressed	NM_138590	GO:0003676; GO:0008270	28027	NM_138590; NM_138590; NP_613056	4	0.0387501	-0.185969	0.137189	-0.236956	0.13261	0.513025
scl25869.12_138-S	Hrbl	HIV-1 Rev binding protein-like	NM_178162	GO:0008270; GO:0043087; GO:0046872	231801	NM_145566; NM_145566; NP_663541; NM_178162; NP_835456	4	0.041033	-0.218697	-0.0877822	-0.0880334	-0.19371	0.291384
scl26165.4.1_68-S	AA407659	expressed sequence AA407659	NM_175352	NA	106840	NM_175352; NM_175352; NP_780561	4	0.0315394	-0.131861	-0.505948	-0.628553	-0.147227	0.537471
scl26367.12.1_1-S	Scarb2	scavenger receptor class B, member 2	NM_007644	GO:0004872; GO:0005764; GO:0005886; GO:0007155; GO:0016020; GO:0016021	12492	NM_007644; NM_007644; NP_031670	4	0.0390674	-0.123845	0.184923	-0.0970374	0.117761	0.420038
scl26736.8.4_34-S	Ppm1g	protein phosphatase 1G (formerly 2C), magnesium-dependent, gamma isoform	NM_008014	GO:0000287; GO:0003824; GO:0004721; GO:0004722; GO:0005634; GO:0006470; GO:0007049; GO:0007050; GO:0008287; GO:0016787; GO:0030145; GO:0046872	14208	NM_008014; NM_008014; NP_032040	4	0.0276949	-0.198185	-0.0871881	-0.246627	0.0524993	0.213591
scl26966.2.1_90-S	NA	NA	NA	NA	NA	NA	4	0.0336668	0.796167	-0.19428	-0.782406	0.548121	2.90689
scl27049.4_88-S	Chst12	carbohydrate sulfotransferase 12	NM_021528	GO:0005975; GO:0016020; GO:0016021; GO:0016740; GO:0030173; GO:0030208; GO:0047756; GO:0047756; GO:0050656	59031	NM_021528; NM_021528; NP_067503	4	0.041518	0.0136225	-0.653617	-0.23824	-0.572353	0.474788
scl27086.5.1_36-S	Zscan21	zinc finger and SCAN domain containing 21	NM_011757	GO:0003676; GO:0003677; GO:0003700; GO:0005622; GO:0005634; GO:0006350; GO:0006355; GO:0007275; GO:0007283; GO:0008270; GO:0030154; GO:0046872; GO:0048477	22697	NM_001044703; NM_001044703; NP_001038168; NM_001044704; NP_001038169; NM_001044705; NP_001038170; NM_011757; NP_035887	4	0.0392793	-0.545041	-0.250783	-0.08588	0.299228	0.553425
scl27411.14_7-S	Tfip11	tuftelin interacting protein 11	NM_018783	GO:0001503; GO:0003676; GO:0005515; GO:0005578; GO:0005578; GO:0005622; GO:0005634; GO:0005634; GO:0005681; GO:0005737; GO:0006397; GO:0008380; GO:0016607; GO:0030154; GO:0030198; GO:0045045	54723	NM_018783; NM_018783; NP_061253	4	0.0380006	-0.113792	0.201864	-0.203878	-0.0231388	0.417715
scl28768.18.1930_9-S	Sfxn5	sideroflexin 5	NM_178639	GO:0005506; GO:0005739; GO:0005739; GO:0005743; GO:0006810; GO:0006811; GO:0006812; GO:0006826; GO:0008324; GO:0016020; GO:0016021	94282	XM_978603; XM_978603; XP_983697; NM_178639; NP_848754	4	0.0321433	-0.00428948	0.14531	-0.591674	0.149251	0.679916
scl28780.8_93-S	Cyp26b1	cytochrome P450, family 26, subfamily b, polypeptide 1	NM_175475	GO:0004497; GO:0005506; GO:0005792; GO:0006118; GO:0009954; GO:0016020; GO:0016491; GO:0020037; GO:0030326; GO:0042573; GO:0046872; GO:0048384	232174	NM_175475; NM_175475; NP_780684	4	0.00425414	0.358159	0.0275756	0.0472324	-0.19055	0.48067
scl29614.24_170-S	Atg7	autophagy-related 7 (yeast)	NM_028835	GO:0003824; GO:0004839; GO:0005515; GO:0006497; GO:0006497; GO:0006512; GO:0006810; GO:0006914; GO:0015031; GO:0031401; GO:0031401	74244	NM_028835; NM_028835; NP_083111	4	0.00744358	-0.449329	-0.460467	-0.104596	0.543678	0.952373
scl29635.14.1_23-S	Brpf1	bromodomain and PHD finger containing, 1	NM_030178	GO:0003676; GO:0003677; GO:0005515; GO:0005622; GO:0005634; GO:0006118; GO:0006355; GO:0008270; GO:0009055; GO:0020037; GO:0046872	78783	NM_030178; NM_030178; NP_084454	4	0.0123702	-0.149827	-0.386622	-0.579005	-0.26404	0.270091
scl29713.3_34-S	Arl6ip5	ADP-ribosylation factor-like 6 interacting protein 5	NM_022992	GO:0005515; GO:0005783; GO:0015813; GO:0016020; GO:0016021	65106	NM_022992; NM_022992; NP_075368	4	0.0472696	-0.259252	-0.292399	-0.278726	-0.270073	0.251723
scl29854.5.1_26-S	Aup1	ancient ubiquitous protein	NM_007517	GO:0008152; GO:0008415; GO:0016021	11993	NM_007517; NM_007517; NP_031543	4	0.0377698	-0.0677172	-0.0687166	0.0244095	0.0247512	0.31634
scl31677.12.1_25-S	Relb	avian reticuloendotheliosis viral (v-rel) oncogene related B	NM_009046	GO:0000074; GO:0003677; GO:0003700; GO:0005622; GO:0005634; GO:0006350; GO:0006355; GO:0009987; GO:0019882; GO:0042088; GO:0043011; GO:0045063; GO:0045449	19698	NM_009046; NM_009046; NP_033072	4	0.0150523	-1.0701	-0.543344	-0.12927	-0.119326	0.526761
scl32691.14.1_24-S	Tead2	TEA domain family member 2	NM_011565	GO:0003677; GO:0003700; GO:0005634; GO:0005667; GO:0006350; GO:0006355; GO:0016563; GO:0045944	21677	XM_001002282; XM_001002282; XP_001002282; NM_011565; NP_035695	4	0.0157384	-0.0891067	-0.0455279	0.0233823	0.0984843	0.247204
scl33659.17.1_21-S	Mcm5	minichromosome maintenance deficient 5, cell division cycle 46 (S. cerevisiae)	NM_008566	GO:0000166; GO:0003677; GO:0005524; GO:0005634; GO:0006260; GO:0006270; GO:0006350; GO:0006355; GO:0008094; GO:0051301	17218	NM_008566; NM_008566; NP_032592	4	0.0146166	0.0345152	0.10321	-0.104976	-0.155716	0.309442
scl33701.2.1_102-S	Mrpl34	mitochondrial ribosomal protein L34	NM_053162	GO:0003674; GO:0003735; GO:0005622; GO:0005739; GO:0005762; GO:0005840; GO:0006412; GO:0030529	94065	NM_053162; NM_053162; NP_444392	4	0.0351118	-0.121297	0.146136	0.153679	-0.177417	0.358675
scl34047.9.1_55-S	Upf3a	UPF3 regulator of nonsense transcripts homolog A (yeast)	XM_356061	GO:0000166; GO:0000184; GO:0003723; GO:0003729; GO:0005634; GO:0006986	67031	XM_356061; XM_356061; XP_356061; XM_907935; XP_913028; XM_978843; XP_983937; NM_025924; NP_080200	4	0.039314	-0.212975	0.0127548	-0.165893	-0.0566796	0.176311
scl35070.6.62_8-S	2410022L05Rik	RIKEN cDNA 2410022L05 gene	NM_025556	NA	66423	XM_980275; XM_980275; XP_985369; XM_980316; XP_985410; NM_025556; NP_079832	4	0.0172301	-0.353091	-0.0417348	0.0164686	0.0552836	0.323999
scl35279.4.1_14-S	Crtap	cartilage associated protein	NM_019922	GO:0005488; GO:0005578; GO:0005615	56693	XM_980814; XM_980814; XP_985908; NM_019922; NP_064306	4	0.0179579	-0.111123	-0.284116	-0.150775	-0.0541021	0.259222
scl36342.8.1_2-S	Slc25a38	solute carrier family 25, member 38	NM_144793	GO:0005488; GO:0005743; GO:0006810; GO:0016020; GO:0016021	208638	XM_993613; XM_993613; XP_998707; XM_993631; XP_998725; XM_993653; XP_998747; XM_993672; XP_998766; NM_144793; NP_659042	4	0.0227031	-0.412434	-0.0291541	-0.148465	-0.112613	0.418092
scl36347.8_506-S	Endogl1	endonuclease G-like 1	NM_172456	GO:0003676; GO:0004519	208194	NM_172456; NM_172456; NP_766044	4	0.0252761	0.0525512	-0.0363179	-0.17294	0.0754805	0.292236
scl36516.9.290_30-S	Twf2	twinfilin, actin-binding protein, homolog 2 (Drosophila)	NM_011876	GO:0003779; GO:0005080; GO:0005524; GO:0005622; GO:0005737; GO:0005856; GO:0007242	23999	NM_011876; NM_011876; NP_036006	4	0.0284204	-0.145071	0.0901129	0.0488292	-0.233656	0.353013
scl36799.4_9-S	2810417H13Rik	RIKEN cDNA 2810417H13 gene	NM_026515	GO:0005634; GO:0005739	68026	XM_001004053; XM_001004053; XP_001004053; XM_001004056; XP_001004056; NM_026515; NP_080791	4	0.000434702	-0.00220815	0.171134	-0.173898	-0.233568	0.483757
scl37216.34.1_23-S	Smarca4	SWI/SNF related, matrix associated, actin dependent regulator of chromatin, subfamily a, member 4	NM_011417	GO:0000122; GO:0000166; GO:0000792; GO:0001832; GO:0001835; GO:0003677; GO:0003682; GO:0004386; GO:0005515; GO:0005524; GO:0005634; GO:0006334; GO:0006346; GO:0006350; GO:0006355; GO:0007403; GO:0008026; GO:0008134; GO:0016514; GO:0016568; GO:0016787; GO:	20586	NM_011417; NM_011417; NP_035547	4	0.0166864	-0.120794	0.0208988	-0.0792664	0.255504	0.407986
scl37704.3.1_30-S	Mrpl54	mitochondrial ribosomal protein L54	NM_025317	GO:0003674; GO:0005575; GO:0008150	66047	NM_025317; NM_025317; NP_079593	4	0.00860866	-0.238865	0.0304465	-0.354145	-0.164238	0.191646
scl38447.1_216-S	Bbs10	Bardet-Biedl syndrome 10 (human)	XM_125817	GO:0000166; GO:0005515; GO:0005524; GO:0006457; GO:0044267	71769	XM_125817; XM_125817; XP_125817; XM_917804; XP_922897; XM_981575; XP_986669	4	0.0300151	0.25015	0.0189726	-0.0600814	0.0181091	0.342177
scl38454.14_295-S	E2f7	E2F transcription factor 7	NM_178609	GO:0000074; GO:0003677; GO:0003700; GO:0005634; GO:0005667; GO:0006350; GO:0006355; GO:0007049; GO:0008285; GO:0016564; GO:0045449	52679	NM_178609; NM_178609; NP_848724	4	0.00133643	0.0835459	0.277438	-0.386907	1.16979	1.51263
scl38688.8.1_12-S	Ndufs7	NADH dehydrogenase (ubiquinone) Fe-S protein 7	NM_029272	GO:0003954; GO:0005506; GO:0005615; GO:0005739; GO:0005743; GO:0006120; GO:0008137; GO:0008150; GO:0016491; GO:0046872; GO:0051536; GO:0051539	75406	NM_029272; NM_029272; NP_083548	4	0.0117174	-0.0834301	0.00131998	-0.0145522	-0.11042	0.282855
scl39318.8_348-S	Wbp2	WW domain binding protein 2	NM_016852	GO:0005515; GO:0005575; GO:0008150	22378	NM_016852; NM_016852; NP_058548	4	0.0351125	-0.0797883	-0.013801	-0.107839	-0.0844152	0.30706
scl39621.9_11-S	NA	NA	XM_354640	NA	NA	NA	4	0.0178971	-0.0187168	0.381794	-0.360917	0.135308	1.01058
scl40009.3.137_12-S	NA	NA	NA	NA	NA	NA	4	0.024125	-0.154888	-0.0469179	-0.0090014	-0.110779	0.293428
scl40027.11.1_8-S	Wdr79	WD repeat domain 79	NM_144824	NA	216853	NM_144824; NM_144824; NP_659073	4	0.0316641	-0.108909	-0.359595	0.168421	0.121825	0.731601
scl40460.6_595-S	Otx1	orthodenticle homolog 1 (Drosophila)	NM_011023	GO:0003677; GO:0003700; GO:0005515; GO:0005634; GO:0006355; GO:0006357; GO:0007275; GO:0009952; GO:0030528; GO:0030900; GO:0030901; GO:0043565; GO:0045449	18423	NM_011023; NM_011023; NP_035153	4	0.014971	-0.293889	-0.034793	-0.050929	-0.119287	0.266876
scl40863.8.1_1-S	BC030867	cDNA sequence BC030867	NM_153544	NA	217216	NM_153544; NM_153544; NP_705772	4	0.0145212	-0.104548	-0.412547	0.117215	-0.10996	0.430315
scl42643.14_408-S	NA	NA	XM_126847	NA	NA	NA	4	0.0431914	-0.66412	0.096214	-0.539563	-0.737181	0.252921
scl43334.10.1_0-S	Rnaseh1	ribonuclease H1	NM_011275	GO:0000287; GO:0003676; GO:0004518; GO:0004519; GO:0004523; GO:0004523; GO:0005615; GO:0005739; GO:0006401; GO:0016787; GO:0046872	19819	NM_011275; NM_011275; NP_035405	4	0.00728429	-0.0623411	-0.0304495	-0.231409	-0.234106	0.172931
scl43665.9.1_3-S	Aggf1	angiogenic factor with G patch and FHA domains 1	NM_025630	GO:0001525; GO:0001570; GO:0001938; GO:0003676; GO:0005515; GO:0005576; GO:0005622; GO:0005737; GO:0006396; GO:0007155; GO:0007275; GO:0030154; GO:0043499; GO:0045766; GO:0048471	66549	NM_025630; NM_025630; NP_079906	4	0.0358782	-0.585631	-0.0167648	-0.0602993	-0.263205	0.36248
scl44090.4_104-S	Nrn1	neuritin 1	NM_153529	GO:0007409; GO:0016020; GO:0048503	68404	NM_153529; NM_153529; NP_705757	4	0.00997579	-0.246034	0.0419391	0.0345073	-0.115775	0.245126
scl44784.10.1_138-S	Fbxw17	F-box and WD-40 domain protein 17	NM_175401	GO:0003735; GO:0005622; GO:0005840; GO:0006412	109082	NM_175401; NM_175401; NP_780610	4	0.0141902	0.0409078	0.027325	-0.0254057	-0.226596	0.386719
scl46405.2_247-S	Socs4	suppressor of cytokine signaling 4	NM_080843	GO:0001558; GO:0007242; GO:0009968	67296	NM_080843; NM_080843; NP_543119	4	0.0425994	0.175765	-0.0231868	0.00528193	0.416479	0.867532
scl46487.4_247-S	Btd	biotinidase	NM_025295	GO:0005730; GO:0006807; GO:0016787; GO:0016810; GO:0016811; GO:0043204; GO:0045177	26363	NM_025295; NM_025295; NP_079571	4	0.0099826	-0.490726	-0.52056	-0.153423	-0.594753	0.788211
scl46891.13_423-S	Ttll12	tubulin tyrosine ligase-like family, member 12	NM_183017	GO:0004835; GO:0006464; GO:0016874	223723	NM_183017; NM_183017; NP_898838	4	0.0259659	0.136845	-0.0942495	-0.218279	-0.221441	0.348715
scl47073.5.231_36-S	Ly6c	lymphocyte antigen 6 complex, locus C	NM_010741	GO:0005615; GO:0006952; GO:0009897; GO:0016020; GO:0048503	17067	NM_010741; NM_010741; NP_034871	4	0.0233843	-0.28404	-0.262128	-0.0323456	-0.432285	0.179432
scl47441.30_193-S	Nckap1l	NCK associated protein 1 like	NM_153505	NA	105855	NM_153505; NM_153505; NP_705725	4	0.0478835	0.0489461	0.280133	-0.11736	-0.0942837	0.283605
scl47673.9_482-S	Pnpla3	patatin-like phospholipase domain containing 3	NM_054088	GO:0003674; GO:0003824; GO:0004623; GO:0004806; GO:0004806; GO:0008150; GO:0008415; GO:0016020; GO:0016021; GO:0016042; GO:0016740; GO:0016787; GO:0019432; GO:0019433; GO:0051264; GO:0051265	116939	NM_054088; NM_054088; NP_473429	4	0.0123886	-0.773391	-0.0572937	-0.431092	0.202255	0.980045
scl47694.7_354-S	Ccdc134	coiled-coil domain containing 134	NM_172428	NA	76457	NM_172428; NM_172428; NP_766016	4	0.0415021	-0.101416	0.190198	-0.0623004	-0.0650267	0.365481
scl48137.14.1_1-S	Oxct1	3-oxoacid CoA transferase 1	NM_024188	GO:0005615; GO:0005739; GO:0005739; GO:0006104; GO:0008152; GO:0008260; GO:0008260; GO:0008410; GO:0016740; GO:0046950	67041	NM_024188; NM_024188; NP_077150	4	0.0184918	0.186006	-0.0359017	-0.167237	-0.0596878	0.299309
scl48912.5_69-S	N6amt1	N-6 adenine-specific DNA methyltransferase 1 (putative)	NM_026366	GO:0008168; GO:0016740	67768	NM_026366; NM_026366; NP_080642	4	0.0204813	-0.170513	0.0525503	-0.0697291	0.00275042	0.375408
scl49860.21_42-S	Ptk7	PTK7 protein tyrosine kinase 7	NM_175168	GO:0001843; GO:0001843; GO:0004672; GO:0004713; GO:0004714; GO:0004872; GO:0005021; GO:0005515; GO:0005524; GO:0005886; GO:0006468; GO:0007155; GO:0007165; GO:0016020; GO:0016021; GO:0016301; GO:0045198	71461	NM_175168; NM_175168; NP_780377	4	0.00624494	-0.314634	-0.29089	-0.184639	-0.103262	0.223587
scl49975.4.297_19-S	Tubb5	tubulin, beta 5	NM_011655	GO:0000166; GO:0003924; GO:0005198; GO:0005200; GO:0005525; GO:0005737; GO:0005874; GO:0007017; GO:0007018; GO:0042288; GO:0043234; GO:0045298; GO:0051227; GO:0051258	22154	NM_011655; NM_011655; NP_035785	4	0.0383117	-0.12162	-0.212612	-0.0398542	-0.350086	0.330535
scl50105.6_4-S	Ppil1	peptidylprolyl isomerase (cyclophilin)-like 1	NM_026845	GO:0003755; GO:0005328; GO:0005681; GO:0005887; GO:0006397; GO:0006457; GO:0006810; GO:0006836; GO:0008380; GO:0016020; GO:0016021; GO:0016853	68816	XM_994453; XM_994453; XP_999547; XM_994476; XP_999570; NM_026845; NP_081121	4	0.00118484	-0.0421683	-0.0496026	-0.0823505	-0.156488	0.203239
scl51078.17.1_59-S	Riok2	RIO kinase 2 (yeast)	NM_025934	GO:0000166; GO:0003677; GO:0004672; GO:0004674; GO:0005524; GO:0005634; GO:0006350; GO:0006355; GO:0006468; GO:0016301; GO:0016740	67045	NM_025934; NM_025934; NP_080210	4	0.0171396	-0.35079	-0.612168	0.196429	-0.79348	2.37423
scl51583.7.1_258-S	NA	NA	XM_203706	NA	NA	NA	4	0.0187293	-0.365477	0.265451	-0.170702	-1.79456	3.80666
scl51985.8_140-S	Commd10	COMM domain containing 10	NM_178377	GO:0003674; GO:0005575; GO:0008150	69456	NM_178377; NM_178377; NP_848464	4	0.0251553	-0.0756956	-0.138807	-0.0745396	0.0795131	0.295864
scl52007.15.1_20-S	Dcp2	DCP2 decapping enzyme homolog (S. cerevisiae)	XM_140308	GO:0000184; GO:0003723; GO:0005634; GO:0016787; GO:0030145; GO:0046872	70640	XM_140308; XM_140308; XP_140308; XM_975674; XP_980768; XM_989918; XP_995012	4	0.0327924	-0.113407	-0.199068	-0.010108	-0.734469	2.38024
scl52826.3.1_11-S	Mrpl11	mitochondrial ribosomal protein L11	NM_025553	GO:0003723; GO:0003735; GO:0005622; GO:0005739; GO:0005762; GO:0005840; GO:0006412; GO:0030529	66419	NM_025553; NM_025553; NP_079829	4	0.0135294	-0.0544286	0.237049	-0.0976781	-0.183414	0.314262
scl52902.14.1_38-S	Stip1	stress-induced phosphoprotein 1	NM_016737	GO:0005488; GO:0005634; GO:0005794; GO:0006950	20867	NM_016737; NM_016737; NP_058017	4	0.0366353	0.203338	0.0221223	-0.097454	-0.102314	0.316775
scl53034.9_68-S	Casp7	caspase 7	NM_007611	GO:0001836; GO:0005515; GO:0006508; GO:0006915; GO:0006917; GO:0006917; GO:0006917; GO:0007507; GO:0008233; GO:0008234; GO:0009411; GO:0016787; GO:0030693; GO:0030693; GO:0042981	12369	NM_007611; NM_007611; NP_031637	4	0.0407252	-0.779616	0.0336814	-0.14008	-0.414943	0.703657
scl53990.4_167-S	Snx12	sorting nexin 12	NM_018875	GO:0005515; GO:0006810; GO:0007154; GO:0015031; GO:0035091	55988	XM_983086; XM_983086; XP_988180; NM_018875; NP_061363	4	0.00928119	-0.186653	-0.0570271	0.156532	0.0465893	3.12102
GI_38090905-S	NA	NA	XM_354575	NA	NA	NA	5	0.0387292	-0.245629	0.108207	-0.475487	-3.67948	-2.70496
ri|6030429O15|PX00056J05|AK031423|2284-S	Cwf19l2	CWF19-like 2, cell cycle control (S. pombe)	AK031423	GO:0003674; GO:0005575; GO:0008150	244672	XM_001002837; XM_001002837; XP_001002837; XM_001002845; XP_001002845; XM_001002849; XP_001002849; XM_001002858; XP_001002858; NM_027545; NP_081821	5	0.0300506	0.522585	0.415483	0.198958	-0.378119	0.170351
ri|8030469K03|PX00103H23|AK020214|995-S	Camk2d	calcium/calmodulin-dependent protein kinase II, delta	AK020214	GO:0000082; GO:0000166; GO:0004674; GO:0005524; GO:0005954; GO:0006816; GO:0016301; GO:0016740; GO:0046777	108058	NM_001025438; NM_001025438; NP_001020609; NM_001025439; NP_001020610; NM_023813; NP_076302	5	0.0147888	0.218491	0.251103	0.05848	-0.595866	0.491489
ri|9530028F20|PX00112I09|AK079205|1299-S	NA	NA	AK079205	NA	NA	NA	5	0.0139015	-0.141214	0.42641	0.348956	-0.24665	0.218094
ri|9530062G19|PX00113D21|AK035533|2358-S	Ankrd52	ankyrin repeat domain 52	AK035533	GO:0003677; GO:0003700; GO:0006355	237615	NM_172790; NM_172790; NP_766378	5	0.0336681	0.563325	0.517884	1.22925	-0.65673	0.220478
ri|A730018N16|PX00149D11|AK042722|966-S	Camk2d	calcium/calmodulin-dependent protein kinase II, delta	AK042722	GO:0000082; GO:0000166; GO:0004674; GO:0005524; GO:0005954; GO:0006816; GO:0016301; GO:0016740; GO:0046777	108058	NM_001025438; NM_001025438; NP_001020609; NM_001025439; NP_001020610; NM_023813; NP_076302	5	0.0385142	0.225127	0.178617	0.0542344	-0.273368	0.208576
ri|G630056H24|PL00013F12|AK090343|2379-S	Rai14	retinoic acid induced 14	AK090343	GO:0003677; GO:0003700; GO:0005515; GO:0005739; GO:0005856; GO:0006355	75646	NM_030690; NM_030690; NP_109615	5	0.0356275	-0.195107	0.346246	-0.00217833	-0.538727	0.0512537
scl000096.1_251-S	1600012H06Rik	RIKEN cDNA 1600012H06 gene	NM_026451	NA	67912	NM_026451; NM_026451; NP_080727	5	0.0164089	-0.0246603	0.165766	0.187791	-0.415938	-0.180915
scl0001069.1_12-S	NA	NA	NA	NA	NA	NA	5	0.0335527	-0.208709	0.388428	0.365333	-0.302838	0.0951721
scl0001383.1_41-S	Stx8	syntaxin 8	NM_018768	GO:0006810; GO:0006886; GO:0008565; GO:0016020; GO:0016021	55943	XM_001002438; XM_001002438; XP_001002438; XM_001002450; XP_001002450; XM_001002459; XP_001002459; XM_001002469; XP_001002469; XM_001002481; XP_001002481; XM_001002490; XP_001002490; XM_001002498; XP_001002498; NM_018768; NP_061238	5	0.0348966	-0.0342568	0.125131	0.140934	-0.255249	-0.0159517
scl0002222.1_6-S	Lims2	LIM and senescent cell antigen like domains 2	NM_144862	GO:0003674; GO:0005925; GO:0008150; GO:0008270; GO:0046872	225341	NM_144862; NM_144862; NP_659111	5	0.0460851	0.269017	-0.178586	0.368033	-1.24808	0.211619
scl0002259.1_36-S	D030070L09Rik	RIKEN cDNA D030070L09 gene	NM_172625	NA	225280	XM_981589; XM_981589; XP_986683; NM_172625; NP_766213	5	0.0408159	0.0555427	-0.00112958	0.0945789	-0.309625	-0.154104
scl0003351.1_17-S	Mkks	McKusick-Kaufman syndrome protein	NM_021527	GO:0000166; GO:0005515; GO:0005524; GO:0005622; GO:0006457; GO:0007286; GO:0007608; GO:0009296; GO:0035058; GO:0035058; GO:0035176; GO:0044267; GO:0045494; GO:0050910; GO:0051082	59030	NM_021527; NM_021527; NP_067502	5	0.0365217	-0.135273	0.214537	-0.00251658	-0.19603	0.203128
scl0003628.1_0-S	Ndufs4	NADH dehydrogenase (ubiquinone) Fe-S protein 4	NM_010887	GO:0001932; GO:0003954; GO:0005739; GO:0005747; GO:0006118; GO:0008137; GO:0016491; GO:0016651	17993	NM_010887; NM_010887; NP_035017	5	0.0405493	-0.182299	0.143969	-0.0888653	-0.274165	0.169194
scl0003651.1_17-S	NA	NA	XM_356680	NA	NA	NA	5	0.00064229	0.0499052	4.31633	0.834414	-0.828197	-0.0136666
scl0004012.1_75-S	Ppp1cb	protein phosphatase 1, catalytic subunit, beta isoform	NM_172707	GO:0000163; GO:0000910; GO:0004721; GO:0005506; GO:0005515; GO:0005975; GO:0005977; GO:0006470; GO:0007049; GO:0016787; GO:0016787; GO:0030145; GO:0046872; GO:0051301	19046	XM_986410; XM_986410; XP_991504; NM_172707; NP_766295	5	0.00110717	-1.92095	-0.866215	0.770428	-3.75221	0.399207
scl0004032.1_617-S	Zfp655	zinc finger protein 655	BC061032	GO:0003676; GO:0005622; GO:0006355; GO:0008270; GO:0046872	72611	NM_028298; NM_028298; NP_082574	5	0.0292275	0.115221	0.264085	0.357986	-0.176106	-0.116839
scl000468.1_25-S	Mrpl43	mitochondrial ribosomal protein L43	NM_053164	GO:0003674; GO:0005739; GO:0005762; GO:0006412; GO:0030529	94067	NM_053164; NM_053164; NP_444394	5	0.0207886	-0.0351594	-0.0909889	0.088474	-0.369287	0.174868
scl0019046.2_75-S	Ppp1cb	protein phosphatase 1, catalytic subunit, beta isoform	NM_172707	GO:0000163; GO:0000910; GO:0004721; GO:0005506; GO:0005515; GO:0005975; GO:0005977; GO:0006470; GO:0007049; GO:0016787; GO:0016787; GO:0030145; GO:0046872; GO:0051301	19046	XM_986410; XM_986410; XP_991504; NM_172707; NP_766295	5	0.0254628	-0.333181	-0.238587	0.42201	-2.59895	-1.87744
scl00207686.1_130-S	A330021E22Rik	RIKEN cDNA A330021E22 gene	NM_172447	NA	207686	NM_172447; NM_172447; NP_766035	5	0.0421674	-0.00970384	0.255032	0.197246	-0.199836	0.00586065
scl0022171.1_150-S	Tyms	thymidylate synthase	NM_021288	GO:0004799; GO:0006231; GO:0008168; GO:0009165; GO:0016740	22171	NM_021288; NM_021288; NP_067263	5	0.00383233	0.00374492	0.240925	0.410875	-3.36937	0
scl0051796.2_243-S	Srrm1	serine/arginine repetitive matrix 1	NM_016799	GO:0000398; GO:0003677; GO:0003723; GO:0003723; GO:0005515; GO:0005634; GO:0005681; GO:0006397; GO:0008380; GO:0016363; GO:0031202	51796	NM_016799; NM_016799; NP_058079	5	0.0064579	0.394511	0.48781	0.689797	-0.799297	0.321391
scl0056550.1_264-S	Ube2d2	ubiquitin-conjugating enzyme E2D 2	NM_019912	GO:0004840; GO:0004842; GO:0005515; GO:0006464; GO:0006511; GO:0006512; GO:0016874	56550	NM_019912; NM_019912; NP_064296	5	0.0214144	-0.0837923	0.250132	0.128864	-0.143853	-0.0659977
scl0056695.1_175-S	Pnkd	paroxysmal nonkinesiogenic dyskinesia	NM_019999	GO:0003674; GO:0008150; GO:0016021; GO:0016787	56695	NM_001039509; NM_001039509; NP_001034598; NM_019999; NP_064383; NM_025580; NP_079856	5	0.0378636	0.181257	0.122525	-0.0117019	-0.268358	-0.0063714
scl0058172.1_221-S	Sertad2	SERTA domain containing 2	NM_021372	GO:0003713; GO:0005515; GO:0005634; GO:0005634; GO:0005737; GO:0006350; GO:0006355; GO:0016563; GO:0030308; GO:0030308; GO:0045893; GO:0045941; GO:0051301	58172	NM_001038625; NM_001038625; NP_001033714; NM_021372; NP_067347	5	0.00744781	-0.0822607	0.0501075	0.0646453	-0.245245	0.192728
scl0068151.2_330-S	Gpr177	G protein-coupled receptor 177	NM_026582	GO:0016020; GO:0016021	68151	NM_026582; NM_026582; NP_080858	5	0.0338683	0.0304932	0.310088	-0.159777	-0.303868	0.120596
scl0073167.2_70-S	3110043J09Rik	RIKEN cDNA 3110043J09 gene	NM_028455	GO:0005096; GO:0005622; GO:0007165	73167	NM_028455; NM_028455; NP_082731	5	0.00885604	0.192245	0.175554	-0.382354	-4.33181	0.000857726
scl0075423.2_314-S	Arl5a	ADP-ribosylation factor-like 5A	NM_182994	GO:0000166; GO:0005525; GO:0005622; GO:0006886; GO:0007264	75423	NM_182994; NM_182994; NP_892039	5	0.00100466	-0.363569	-1.07207	0.0891021	-3.61007	-0.965832
scl013654.4_67-S	Egr2	early growth response 2	NM_010118	GO:0003676; GO:0003677; GO:0003700; GO:0005515; GO:0005622; GO:0005634; GO:0005634; GO:0006350; GO:0006355; GO:0007622; GO:0007622; GO:0008270; GO:0014037; GO:0030528; GO:0042552; GO:0045449; GO:0046872	13654	NM_010118; NM_010118; NP_034248	5	0.000305984	-1.48958	0	0	-2.10013	0.0287138
scl014862.2_242-S	Gstm1	glutathione S-transferase, mu 1	NM_010358	GO:0004364; GO:0008152; GO:0016740	14862	NM_010358; NM_010358; NP_034488	5	0.0447595	0.0522453	0.093966	0.218242	-0.0962664	-0.0112378
scl017474.5_5-S	Clec4d	C-type lectin domain family 4, member d	NM_010819	GO:0004872; GO:0005529; GO:0006955; GO:0016020; GO:0016021	17474	NM_010819; NM_010819; NP_034949	5	0.0023964	0.0670799	0.563202	0.319277	-1.67821	0.806773
scl018103.3_14-S	Nme2	expressed in non-metastatic cells 2, protein	NM_008705	GO:0000166; GO:0000287; GO:0004550; GO:0005515; GO:0005524; GO:0005739; GO:0006183; GO:0006228; GO:0006241; GO:0009117; GO:0009209; GO:0016020; GO:0016301; GO:0016740; GO:0046872	18103	NM_001077529; NM_001077529; NP_001070997; NM_008705; NP_032731	5	0.0453669	-0.0612338	0.24984	-0.0626566	-0.188568	0.122646
scl018412.1_16-S	Sqstm1	sequestosome 1	NM_011018	GO:0003712; GO:0005515; GO:0005634; GO:0005829; GO:0006915; GO:0006950; GO:0006955; GO:0007242; GO:0008104; GO:0008270; GO:0016197; GO:0019901; GO:0030154; GO:0042169; GO:0043122; GO:0043130; GO:0045944; GO:0046872	18412	NM_011018; NM_011018; NP_035148	5	0.0415685	0.0223232	0.259452	-0.0683588	-0.0906055	0.147981
scl022341.7_14-S	Vegfc	vascular endothelial growth factor C	NM_009506	GO:0000074; GO:0001525; GO:0002052; GO:0005615; GO:0007275; GO:0008083; GO:0008283; GO:0008284; GO:0008284; GO:0009887; GO:0016020; GO:0016331; GO:0030154	22341	NM_009506; NM_009506; NP_033532	5	0.0275519	0.224572	0.229579	-0.0894163	-0.306189	0.0203532
scl0243300.1_92-S	6430598A04Rik	RIKEN cDNA 6430598A04 gene	NM_175521	NA	243300	XM_978642; XM_978642; XP_983736; NM_175521; NP_780730	5	0.0285076	0	0	0	-1.09033	0.00796455
scl0319397.2_115-S	NA	NA	NA	NA	NA	NA	5	0.0491997	0.0941472	0.118207	-0.124477	-0.425904	-0.0967687
scl0382617.2_10-S	NA	NA	XM_356594	NA	NA	NA	5	0.0174937	-0.352528	0.429512	0.255373	-0.584667	0.268023
scl059050.2_22-S	5730427N09Rik	RIKEN cDNA 5730427N09 gene	NM_021552	GO:0005622; GO:0005634	59050	XM_986717; XM_986717; XP_991811; NM_021552; NP_067527	5	0.0172447	0.0994387	0.102653	-0.189931	-0.224353	0.0797076
scl066390.1_295-S	Slmo2	slowmo homolog 2 (Drosophila)	NM_025531	NA	66390	NM_025531; NM_025531; NP_079807	5	0.0396834	0.00602632	0.161072	-0.000422921	-0.284619	0.32087
scl068634.3_3-S	Tm2d3	TM2 domain containing 3	NM_026795	NA	68634	NM_026795; NM_026795; NP_081071; NM_178056; NP_835157	5	0.0470596	0.297184	0.213848	0.678369	-0.307699	0.336611
scl071523.2_62-S	NA	NA	NA	NA	NA	NA	5	0.0233993	0.38117	0.680576	0.676595	-0.401114	-0.223981
scl074098.7_10-S	0610037L13Rik	RIKEN cDNA 0610037L13 gene	NM_028754	NA	74098	NM_028754; NM_028754; NP_083030	5	0.0315745	0.161284	0.414863	0.0756727	-0.0428467	-0.0737052
scl074744.3_0-S	NA	NA	NA	NA	NA	NA	5	0.0363959	-0.199995	0.326024	0.439554	-0.528436	0.281045
scl078804.1_163-S	NA	NA	XM_149158	NA	NA	NA	5	1.25609e-05	0	2.51096	1.07039	-0.0534473	0.0898294
scl15982.6.1_50-S	Mgst3	microsomal glutathione S-transferase 3	NM_025569	GO:0003674; GO:0004364; GO:0005575; GO:0005783; GO:0005792; GO:0008150; GO:0016020; GO:0016021; GO:0016740	66447	NM_025569; NM_025569; NP_079845	5	0.00123785	-0.124483	0.199012	-0.191131	-0.385017	0.103302
scl19492.4.1_22-S	NA	NA	XM_130129	NA	NA	NA	5	0.0215055	0.0968762	0.894677	0.158329	-0.458834	0.251872
scl20330.11.1_76-S	Blvra	biliverdin reductase A	NM_026678	GO:0000166; GO:0004074; GO:0004074; GO:0005625; GO:0006118; GO:0008270; GO:0016491; GO:0042167; GO:0046872	109778	NM_026678; NM_026678; NP_080954	5	0.00764836	0.122709	0.273589	0.0937628	-0.148125	0.33622
scl22131.3_16-S	D3Ucla1	DNA segment, Chr 3, University of California at Los Angeles 1	NM_030685	GO:0005783; GO:0006605; GO:0006810; GO:0015031; GO:0016020; GO:0016021	28146	NM_030685; NM_030685; NP_109610	5	0.0489893	-0.371233	-0.468704	-0.0927787	-1.95418	0.0542477
scl22583.12.1_160-S	Bdh2	3-hydroxybutyrate dehydrogenase, type 2	NM_027208	GO:0003674; GO:0003858; GO:0003858; GO:0005575; GO:0005737; GO:0006635; GO:0008150; GO:0008152; GO:0016491; GO:0051287	69772	NM_027208; NM_027208; NP_081484	5	0.0188531	0.319317	0.620051	0.139097	-1.47733	-0.0246122
scl23261.12.1_140-S	Exosc9	exosome component 9	NM_019393	GO:0000175; GO:0000178; GO:0003674; GO:0003723; GO:0004518; GO:0004527; GO:0005634; GO:0005730; GO:0006364; GO:0006396; GO:0008150; GO:0016787	50911	NM_019393; NM_019393; NP_062266	5	0.0154718	-0.241604	-0.425147	0.6125	-3.37813	0.886998
scl23489.7_25-S	Spsb1	splA/ryanodine receptor domain and SOCS box containing 1	NM_029035	GO:0007242	74646	NM_029035; NM_029035; NP_083311	5	0.0109058	0.212694	0.295008	0.0314017	-0.102704	-0.072995
scl24605.2.1_63-S	Aurkaip1	aurora kinase A interacting protein 1	NM_025338	GO:0003674; GO:0004842; GO:0005634; GO:0005634; GO:0005680; GO:0007067; GO:0016301; GO:0016567; GO:0045862	66077	NM_025338; NM_025338; NP_079614	5	0.0426652	-0.0928258	0.146053	0.0750625	-0.227625	0.287145
scl25890.5.9_30-S	NA	NA	XM_357515	NA	NA	NA	5	0.0229012	0.0504511	-0.132321	0.0287839	-0.262178	0.101913
scl25948.44_208-S	NA	NA	XM_289699	NA	NA	NA	5	0.0490288	0.246793	0.313102	0.106249	0.0797601	0.117029
scl26167.6_222-S	2410014A08Rik	RIKEN cDNA 2410014A08 gene	NM_175403	GO:0006605; GO:0016020; GO:0016021	109154	NM_175403; NM_175403; NP_780612	5	0.0038481	0.00972128	0.361773	0.140454	-0.118089	0.357328
scl26834.2.1_169-S	NA	NA	NA	NA	NA	NA	5	0.000359128	0.708231	1.98788	1.30735	0.0401406	0.280317
scl27164.1.1_66-S	Ndufa12	NADH dehydrogenase (ubiquinone) 1 alpha subcomplex, 12	NM_025551	GO:0003954; GO:0005739; GO:0006118; GO:0008137; GO:0009055; GO:0016020; GO:0016491	66414	NM_025551; NM_025551; NP_079827	5	0.0413115	-0.178341	0.269794	0.12437	-0.234285	0.242237
scl29227.2_493-S	NA	NA	NA	NA	NA	NA	5	0.00141299	0.946805	1.05021	0.395454	-0.464007	-0.180969
scl29741.15_76-S	Slc6a6	solute carrier family 6 (neurotransmitter transporter, taurine), member 6	NM_009320	GO:0001761; GO:0001762; GO:0005328; GO:0005368; GO:0005369; GO:0005887; GO:0006810; GO:0006836; GO:0015293; GO:0015734; GO:0015734; GO:0016020; GO:0016021	21366	NM_009320; NM_009320; NP_033346	5	0.0318751	-0.0443435	0.12186	0.202795	-0.127058	0.261
scl31031.8.1_28-S	1810020D17Rik	RIKEN cDNA 1810020D17 gene	NM_183251	NA	66273	NM_183251; NM_183251; NP_899074	5	0.0457211	-0.0933621	0.354511	-0.175666	-0.273744	-0.122182
scl32857.8.1_60-S	Lgals4	lectin, galactose binding, soluble 4	NM_010706	GO:0005515; GO:0005529	16855	NM_010706; NM_010706; NP_034836	5	0.00162269	0.55928	1.19393	-0.467412	-0.694486	1.16399
scl33993.13_72-S	Plat	plasminogen activator, tissue	NM_008872	GO:0004252; GO:0005576; GO:0005615; GO:0005737; GO:0006508; GO:0008233; GO:0008243; GO:0016787; GO:0030141; GO:0045177; GO:0048008; GO:0048008	18791	NM_008872; NM_008872; NP_032898	5	0.0417603	-0.244636	-0.0242149	-0.151422	-0.681132	-0.20487
scl34076.8.1_57-S	NA	NA	XM_133991	NA	NA	NA	5	0.0293859	0.214832	0.127949	0.148465	-1.97053	0.121702
scl34402.5.1_27-S	2700055K07Rik	RIKEN cDNA 2700055K07 gene	NM_026481	GO:0005509	67971	NM_026481; NM_026481; NP_080757	5	0.0417008	-0.170496	-0.0228076	-0.696413	-0.715727	-0.0122579
scl34420.4.1_19-S	Cmtm4	CKLF-like MARVEL transmembrane domain containing 4	NM_153582	GO:0005125; GO:0005615; GO:0006935; GO:0016020; GO:0016021	97487	NM_153582; NM_153582; NP_705810	5	0.0457447	-0.0593228	0.154442	0.0191102	-0.192841	0.215731
scl35790.9.1_0-S	Mpi1	mannose phosphate isomerase 1	XM_134931	GO:0004476; GO:0004476; GO:0004476; GO:0005975; GO:0005975; GO:0006013; GO:0008270; GO:0008270; GO:0016853; GO:0046872	110119	XM_134931; XM_134931; XP_134931; XM_896679; XP_901772; XM_896688; XP_901781; XM_896714; XP_901807; XM_896727; XP_901820; XM_896736; XP_901829; XM_917544; XP_922637; XM_924999; XP_930092; XM_925001; XP_930094; XM_925004; XP_930097; XM_925005; XP_930098; XM	5	0.0355195	0.161729	0.233922	-0.0152695	-0.105368	0.16449
scl36966.5.1_28-S	Cryab	crystallin, alpha B	NM_009964	GO:0001747; GO:0005212; GO:0005625; GO:0005626; GO:0005737; GO:0005886; GO:0007169; GO:0007517; GO:0009408; GO:0030018; GO:0043292	12955	NM_009964; NM_009964; NP_034094	5	0.0155371	0.13816	0.48095	-0.132066	-0.54351	0.336451
scl37241.4_15-S	Pin1	protein (peptidyl-prolyl cis/trans isomerase) NIMA-interacting 1	NM_023371	GO:0003755; GO:0005634; GO:0006457; GO:0007049; GO:0016853; GO:0042127	23988	NM_023371; NM_023371; NP_075860	5	0.0340231	-0.463278	0.940882	0.34093	-1.12516	0.251118
scl37270.21.1_253-S	Mre11a	meiotic recombination 11 homolog A (S. cerevisiae)	NM_018736	GO:0004518; GO:0004519; GO:0004527; GO:0005488; GO:0005634; GO:0006259; GO:0006281; GO:0006302; GO:0006810; GO:0006974; GO:0007126; GO:0008022; GO:0016787; GO:0030145	17535	NM_018736; NM_018736; NP_061206	5	0.0374618	0.00319628	0.213868	0.00773281	-0.122918	0.172249
scl38453.7.1_27-S	Csrp2	cysteine and glycine-rich protein 2	NM_007792	GO:0003674; GO:0005634; GO:0007275; GO:0008270; GO:0030154; GO:0046872	13008	NM_007792; NM_007792; NP_031818	5	0.0375204	0.0935887	0.256048	-0.0412155	-0.248145	0.187962
scl38952.4.1_0-S	Popdc3	popeye domain containing 3	NM_024286	GO:0003735; GO:0005622; GO:0005840; GO:0006412; GO:0016020; GO:0016021	78977	NM_024286; NM_024286; NP_077248	5	0.0461313	-0.124391	1.02901	-0.742825	-0.685476	-0.0644893
scl38979.10_298-S	NA	NA	XM_125538	NA	NA	NA	5	0.0304278	-0.00362427	0.195916	-0.0098379	-0.339952	0.0962246
scl39241.9.1_75-S	NA	NA	XM_126658	NA	NA	NA	5	0.0199753	-0.0533892	0.199954	0.222327	-0.170849	-0.0429882
scl40007.20.1_33-S	Centb1	centaurin, beta 1	NM_153788	GO:0003674; GO:0004629; GO:0005575; GO:0007242; GO:0008150; GO:0008270; GO:0043087; GO:0046872	216859	NM_153788; NM_153788; NP_722483	5	0.0335605	0.142278	2.49215	1.06035	0.0641564	0.474091
scl43743.11_346-S	Arsk	arylsulfatase K	NM_029847	GO:0003674; GO:0005575; GO:0008150; GO:0008152; GO:0008484	77041	XM_980936; XM_980936; XP_986030; NM_029847; NP_084123	5	0.0373084	0.148185	0.245549	-0.059011	-0.443225	-0.0332193
scl44726.4.1_4-S	Caml	calcium modulating ligand	NM_007596	GO:0001881; GO:0005515; GO:0005783; GO:0005783; GO:0007173; GO:0016020; GO:0016021	12328	NM_007596; NM_007596; NP_031622	5	0.0449554	-0.198041	0.441082	0.0188007	-0.320398	0.219573
scl46059.14_371-S	NA	NA	XM_127785	NA	NA	NA	5	0.0455835	-0.0807507	0.474142	0.306197	-0.163761	-0.256866
scl46160.15.1_21-S	Clu	clusterin	NM_013492	GO:0005615; GO:0008219	12759	XM_975431; XM_975431; XP_980525; NM_013492; NP_038520	5	0.040079	-0.0539898	0.195504	-0.0631313	-0.229748	-0.13428
scl46759.5.1_10-S	Fkbp11	FK506 binding protein 11	NM_024169	GO:0003755; GO:0005615; GO:0006457; GO:0016021; GO:0016853	66120	NM_024169; NM_024169; NP_077131	5	0.0173691	-0.0452217	0.228435	0.256057	-0.17847	0.163758
scl47060.10.1_13-S	Naprt1	nicotinate phosphoribosyltransferase domain containing 1	NM_172607	GO:0004516; GO:0016740; GO:0016757; GO:0019363	223646	NM_172607; NM_172607; NP_766195	5	0.00281987	0.218152	0.349022	-0.344129	-0.387768	-0.0285028
scl48760.14.1_1-S	Txndc11	thioredoxin domain containing 11	NM_029582	GO:0005783; GO:0006118; GO:0009055; GO:0009055; GO:0015035; GO:0016020; GO:0016021; GO:0045454	106200	NM_029582; NM_029582; NP_083858; NM_134105; NP_598866	5	0.047015	0.463668	0.802885	1.15013	-0.491196	-0.301097
scl49360.23.1_15-S	Txnrd2	thioredoxin reductase 2	NM_013711	GO:0000305; GO:0004791; GO:0004791; GO:0005515; GO:0005737; GO:0005739; GO:0005739; GO:0005739; GO:0006118; GO:0007507; GO:0008430; GO:0009055; GO:0015036; GO:0016491; GO:0016654; GO:0030097; GO:0045454; GO:0050660; GO:0050661	26462	NM_013711; NM_013711; NP_038739	5	0.0172241	-0.0261068	0.294973	-0.0491195	-0.196202	0.138065
scl50881.16_363-S	Abcg1	ATP-binding cassette, sub-family G (WHITE), member 1	NM_009593	GO:0000166; GO:0005524; GO:0005615; GO:0006810; GO:0006869; GO:0015646; GO:0016020; GO:0016021; GO:0016887; GO:0017111; GO:0030301	11307	NM_009593; NM_009593; NP_033723	5	0.016003	0.720689	2.44929	0.22431	-0.00838868	-0.102956
scl54331.2.4_4-S	Ndufa1	NADH dehydrogenase (ubiquinone) 1 alpha subcomplex, 1	NM_019443	GO:0003954; GO:0005615; GO:0005739; GO:0008137; GO:0016491	54405	NM_019443; NM_019443; NP_062316	5	0.026489	-0.108593	0.12669	0.141026	-0.223565	0.171111
GI_20872597-S	NA	NA	XM_130962	NA	NA	NA	6	0.00412854	-0.167804	0.0461654	1.3591	-0.26506	0.558731
GI_31342691-S	NA	NA	NM_177055	NA	NA	NA	6	0.0431108	0.0104148	-0.0610998	0.905444	-0.138952	0.0906089
GI_38049309-S	Gm1180	NA	XM_356573	NA	382564	XM_356573; XM_356573; XP_356573	6	0.0340996	0.168129	0.234642	1.26759	0.307962	-0.131381
GI_38073800-S	NA	NA	XM_193164	NA	NA	NA	6	0.0387452	-0.188083	-0.242957	0.247226	-0.196531	0.0457552
GI_38075901-S	Ogdhl	oxoglutarate dehydrogenase-like	XM_138959	GO:0004591; GO:0006096; GO:0008152; GO:0030976	239017	XM_138959; XM_138959; XP_138959; XM_983199; XP_988293; NM_001081130; NP_001074599	6	0.0476391	-0.143181	-0.241224	0.237973	-0.596991	0.236085
GI_38076419-S	NA	NA	XM_354832	NA	NA	NA	6	0.0400727	-0.194866	-0.393388	0.507069	-0.188435	-0.186535
GI_38077309-S	NA	NA	XM_122867	NA	NA	NA	6	0.0256852	-0.164291	-0.339203	0.453599	-0.500384	-0.331487
GI_38078776-S	NA	NA	XM_355513	NA	NA	NA	6	0.0210541	-0.339913	-0.266415	0.231928	0.0105981	-0.233716
GI_38081996-S	NA	NA	XM_355697	NA	NA	NA	6	0.0316621	0.0971658	-0.072742	1.44426	0.235139	-0.032869
GI_38087200-S	NA	NA	XM_141965	NA	NA	NA	6	0.0407227	-0.103602	-0.377649	0.332329	-0.375736	-0.391267
GI_38087223-S	4932429P05Rik	RIKEN cDNA 4932429P05 gene	XM_141917	NA	245509	XM_141917; XM_141917; XP_141917; XM_907581; XP_912674; XM_978497; XP_983591	6	0.0106388	-0.371853	-0.197721	0.46834	-0.303436	0.15615
GI_38087239-S	NA	NA	XM_358253	NA	NA	NA	6	0.0484836	-0.765849	-0.197664	0.557641	-0.163084	0.260787
GI_38089189-S	Lonrf1	LON peptidase N-terminal domain and ring finger 1	XM_146279	GO:0004176; GO:0005515; GO:0006510; GO:0008270	244421	XM_146279; XM_146279; XP_146279; XM_988374; XP_993468; NM_001081150; NP_001074619	6	0.000995611	-1.28717	2.20804	3.57289	0.0969766	-0.20543
GI_38090180-S	NA	NA	XM_135176	NA	NA	NA	6	0.0355741	-0.260551	-0.215866	0.563115	0.344327	-0.0495522
GI_38093892-S	NA	NA	XM_358100	NA	NA	NA	6	0.00523262	-0.566255	-1.66253	4.15344	0.506821	-0.252526
GI_6679616-S	Raet1a	retinoic acid early transcript 1, alpha	NM_009016	GO:0008150; GO:0016020; GO:0046658; GO:0046703; GO:0048503	19368	NM_009016; NM_009016; NP_033042	6	0.0457237	-1.03209	-1.30783	0.603964	-0.417648	0.240682
mtDNA_ND4L-S	NA	NA	NA	NA	NA	NA	6	0.0103976	-0.117412	-0.189471	0.336297	-0.101876	0.131802
ri|2700049I22|ZX00063F09|AK012402|679-S	Rplp2	ribosomal protein, large P2	AK012402	GO:0003735; GO:0005622; GO:0005840; GO:0006414; GO:0030529	67186	NM_026020; NM_026020; NP_080296	6	0.00491889	-0.261043	-0.48528	0.456248	-0.205649	-0.147605
ri|6330514E22|PX00043E10|AK018212|1329-S	Usp16	ubiquitin specific peptidase 16	AK018212	GO:0004221; GO:0006511; GO:0008233; GO:0008270	74112	NM_024258; NM_024258; NP_077220	6	0.0410205	-0.508923	-0.0159327	0.703717	-0.0128877	-0.31635
ri|6720469M23|PX00060B13|AK032896|1391-S	Nap1l1	nucleosome assembly protein 1-like 1	AK032896	GO:0005515; GO:0005634; GO:0006334	53605	NM_015781; NM_015781; NP_056596	6	0.0035464	-0.262323	-0.0303929	0.695208	-0.16289	-0.0123064
ri|7530433C13|PX00312C10|AK078731|1817-S	Plch2	phospholipase C, eta 2	AK078731	GO:0004435; GO:0004629; GO:0004629; GO:0004871; GO:0005509; GO:0005886; GO:0006629; GO:0007165; GO:0007242; GO:0016042; GO:0030384	269615	NM_175556; NM_175556; NP_780765	6	0.0392883	-0.526595	-0.58675	1.01922	-0.684975	-0.0926973
ri|9130204C11|PX00061D15|AK033633|2103-S	Taf5	TAF5 RNA polymerase II, TATA box binding protein (TBP)-associated factor	AK033633	GO:0003700; GO:0005634; GO:0005669; GO:0005669; GO:0006350; GO:0006355; GO:0030528; GO:0045449	226182	NM_177342; NM_177342; NP_796316	6	0.0289498	-0.591159	-0.0800938	0.404272	0.106517	-0.0468164
ri|9830147N24|PX00118N02|AK036668|3296-S	NA	NA	AK036668	NA	NA	NA	6	0.0166634	-1.96445	-0.289299	1.47063	-0.164148	-0.202314
ri|A930001D11|PX00065I03|AK044207|4437-S	2510009E07Rik	RIKEN cDNA 2510009E07 gene	AK044207	NA	72190	XM_988083; XM_988083; XP_993177; NM_001001881; NP_001001881	6	0.0355175	0.13767	-0.637022	0.725458	-0.167451	-0.199916
ri|D230024L13|PX00188O14|AK084333|3294-S	Stk3	serine/threonine kinase 3 (Ste20, yeast homolog)	AK084333	GO:0000166; GO:0000287; GO:0000287; GO:0004672; GO:0004674; GO:0005515; GO:0005524; GO:0005524; GO:0005634; GO:0005737; GO:0006468; GO:0006915; GO:0007165; GO:0007243; GO:0016301; GO:0016740; GO:0043065; GO:0046872; GO:0046983	56274	NM_019635; NM_019635; NP_062609	6	0.0108959	0.252022	-0.158163	0.587947	-0.321421	0.667971
ri|E330018E02|PX00212G15|AK054354|2476-S	Myst3	MYST histone acetyltransferase (monocytic leukemia) 3	AK054354	GO:0000786; GO:0000786; GO:0003677; GO:0003677; GO:0004402; GO:0004402; GO:0005515; GO:0005515; GO:0005634; GO:0005634; GO:0005634; GO:0005634; GO:0006334; GO:0006334; GO:0006350; GO:0006355; GO:0006355; GO:0007001; GO:0008134; GO:0008270; GO:0008415; GO:	244349	XM_146248; XM_146248; XP_146248; XM_910540; XP_915633; XM_982598; XP_987692; XM_982643; XP_987737; XM_982685; XP_987779; XM_982715; XP_987809; XM_982747; XP_987841; XM_985067; XP_990161; NM_001081149; NP_001074618	6	0.0434354	-0.280766	-0.594067	0.22502	-0.425034	0.0919881
scl000085.1_5-S	Lrrc48	leucine rich repeat containing 48	NM_029044	GO:0005515; GO:0005737	74665	XM_981468; XM_981468; XP_986562; XM_989154; XP_994248; NM_029044; NP_083320	6	0.0075058	0.146843	0.0924046	4.66742	-0.698349	0.24591
scl0001057.1_226-S	Cald1	caldesmon 1	BC055908	GO:0003779; GO:0005516; GO:0005624; GO:0006936; GO:0006940; GO:0017022; GO:0030478	109624	NM_145575; NM_145575; NP_663550	6	0.0455401	-0.242689	-0.207245	0.368403	-0.518817	-0.295219
scl0001347.1_33-S	Elac2	elaC homolog 2 (E. coli)	NM_023479	GO:0004518; GO:0004519; GO:0005634; GO:0008033; GO:0008270; GO:0016787; GO:0046872	68626	NM_023479; NM_023479; NP_075968	6	0.0422446	-0.427758	0.266167	0.763219	-0.3934	0.592778
scl0001398.1_18-S	Nup88	nucleoporin 88	NM_172394	GO:0005634; GO:0006810; GO:0015031; GO:0015288; GO:0016021; GO:0019867	19069	XM_993678; XM_993678; XP_998772; NM_172394; NP_765982	6	0.0377683	-0.0100774	-0.0941907	0.245149	-0.124697	0.324043
scl0001974.1_87-S	Papss1	3'-phosphoadenosine 5'-phosphosulfate synthase 1	BC066055	GO:0000103; GO:0000166; GO:0001501; GO:0003824; GO:0004020; GO:0004781; GO:0004781; GO:0005524; GO:0005524; GO:0005622; GO:0009336; GO:0016301; GO:0016740; GO:0016772; GO:0016779; GO:0016779; GO:0050428	23971	NM_011863; NM_011863; NP_035993	6	0.0285736	-0.371531	-0.224799	1.28159	0.236079	0.100903
scl0002163.1_25-S	Acaa2	acetyl-Coenzyme A acyltransferase 2 (mitochondrial 3-oxoacyl-Coenzyme A thiolase)	NM_177470	GO:0003988; GO:0005739; GO:0005739; GO:0005743; GO:0006629; GO:0006631; GO:0008415; GO:0016740	52538	NM_177470; NM_177470; NP_803421	6	0.0351169	-0.513928	0.0827446	0.317149	-0.393641	0.211933
scl0002481.1_37-S	2310037I24Rik	RIKEN cDNA 2310037I24 gene	NM_133714	NA	69612	NM_133714; NM_133714; NP_598475	6	0.0254779	-0.227669	-0.109782	0.260858	-0.19646	0.132879
scl0002880.1_15-S	Emd	emerin	NM_007927	GO:0005515; GO:0005634; GO:0005635; GO:0005637; GO:0005652; GO:0016020; GO:0016021	13726	NM_007927; NM_007927; NP_031953	6	0.0468215	-0.237695	-0.0321609	0.12982	-0.276557	0.20688
scl0003339.1_45-S	Xrn2	5'-3' exoribonuclease 2	NM_011917	GO:0003676; GO:0004518; GO:0004527; GO:0004534; GO:0005515; GO:0005622; GO:0005634; GO:0006281; GO:0006310; GO:0006350; GO:0006353; GO:0006355; GO:0006397; GO:0007017; GO:0007283; GO:0008270; GO:0016049; GO:0016070; GO:0016787; GO:0046872	24128	NM_011917; NM_011917; NP_036047	6	0.011499	-0.202228	-0.334081	0.547379	0.0497103	0.507856
scl0003872.1_9-S	Ftcd	formiminotransferase cyclodeaminase	NM_080845	GO:0003824; GO:0005542; GO:0005794; GO:0006520; GO:0006547; GO:0006548; GO:0008152; GO:0016740; GO:0016829; GO:0030409; GO:0030412	14317	NM_080845; NM_080845; NP_543121	6	0.000597026	-2.44433	-2.05543	2.42578	0.755742	0.140733
scl0004165.1_41-S	Klhl5	kelch-like 5 (Drosophila)	NM_175174	GO:0005515	71778	NM_175174; NM_175174; NP_780383	6	0.0475389	-0.283627	-0.139452	0.678989	-0.550807	-0.144133
scl000679.1_109-S	Tmem66	transmembrane protein 66	NM_026432	GO:0016020; GO:0016021	67887	NM_026432; NM_026432; NP_080708	6	0.0204962	-0.115087	-0.063476	0.375209	-0.0616985	0.39413
scl000723.1_11-S	Mthfsd	methenyltetrahydrofolate synthetase domain containing	BC023782	GO:0000166; GO:0003676; GO:0003824; GO:0006350; GO:0008152; GO:0016874	234814	NM_172761; NM_172761; NP_766349	6	0.0101534	-0.656833	-0.473728	0.259093	-0.117959	-0.0207707
scl000747.1_1241-S	Armc9	armadillo repeat containing 9	NM_027507	GO:0005488	78795	NM_027507; NM_027507; NP_081783; NM_027456; NP_081732; NM_030184; NP_084460	6	0.0426806	1.05041	1.45919	2.9556	-0.00526411	0.280531
scl000800.1_4-S	NA	NA	XM_129747	NA	NA	NA	6	0.0488534	-0.236356	-0.240167	0.295651	-0.356388	0.20378
scl000906.1_50-S	Acadl	acyl-Coenzyme A dehydrogenase, long-chain	NM_007381	GO:0003995; GO:0004466; GO:0005615; GO:0005739; GO:0006118; GO:0006629; GO:0006631; GO:0008152; GO:0016491; GO:0016627; GO:0050660	11363	NM_007381; NM_007381; NP_031407	6	0.012032	-0.175519	-0.0572034	0.565337	-0.374081	0.203593
scl0012226.2_9-S	Btg1	B-cell translocation gene 1, anti-proliferative	NM_007569	GO:0003712; GO:0003712; GO:0005515; GO:0005634; GO:0005737; GO:0006479; GO:0007286; GO:0007286; GO:0008285; GO:0008285; GO:0008285; GO:0009987; GO:0016477; GO:0016477; GO:0019899; GO:0019900; GO:0019900; GO:0030308; GO:0030308; GO:0042981; GO:0042981; GO:	12226	NM_007569; NM_007569; NP_031595	6	0.0270246	-0.272934	-0.191829	0.124577	-0.139437	0.158404
scl0014367.2_144-S	Fzd5	frizzled homolog 5 (Drosophila)	NM_022721	GO:0001525; GO:0004871; GO:0004872; GO:0004926; GO:0004930; GO:0005515; GO:0005615; GO:0007165; GO:0007166; GO:0007186; GO:0007275; GO:0016020; GO:0016021; GO:0016055; GO:0030154; GO:0048469	14367	NM_001033193; NM_001033193; NP_001028365; NM_001042659; NP_001036124; NM_022721; NP_073558	6	0.0287055	-1.51217	-0.223877	0.582589	-0.259343	0.763493
scl0021420.2_250-S	Tcfap2c	transcription factor AP-2, gamma	NM_009335	GO:0003677; GO:0003700; GO:0003700; GO:0005515; GO:0005634; GO:0005667; GO:0006350; GO:0006355; GO:0006357; GO:0030154	21420	NM_009335; NM_009335; NP_033361	6	0.000569778	0.0614313	-0.0320516	0.944705	-0.229769	0.0214271
scl00217869.1_91-S	Eif5	eukaryotic translation initiation factor 5	NM_173363	GO:0000166; GO:0003743; GO:0005525; GO:0006412; GO:0006413; GO:0006446	217869	NM_173363; NM_173363; NP_775539; NM_178041; NP_829887	6	0.0208942	-0.125447	-0.00899846	0.284626	0.114551	-0.0976288
scl0023879.2_268-S	Fxr2	fragile X mental retardation, autosomal homolog 2	NM_011814	GO:0003676; GO:0003723	23879	XM_001006584; XM_001006584; XP_001006584; NM_011814; NP_035944	6	0.0341998	-1.39891	-0.00679743	0.831104	-0.282846	0.46459
scl00329735.1_305-S	4933431E20Rik	RIKEN cDNA 4933431E20 gene	NM_177858	NA	329735	NM_177858; NM_177858; NP_808526	6	0.0482352	-0.807146	-0.279122	0.331644	0.010213	-0.60918
scl0053378.2_133-S	Sdcbp	syndecan binding protein	NM_016807	GO:0005137; GO:0005515; GO:0005634; GO:0005856; GO:0005895; GO:0005912; GO:0006612; GO:0006930; GO:0007242; GO:0007265; GO:0007268; GO:0008093; GO:0008152; GO:0016020; GO:0016491; GO:0030036; GO:0042043; GO:0045545; GO:0046982	53378	NM_016807; NM_016807; NP_058087	6	0.0288652	-0.222853	-0.0925236	0.387403	-0.577488	0.113885
scl0066209.1_277-S	NA	NA	XM_485388	NA	NA	NA	6	0.0171524	-0.097874	-1.01933	0.673112	0.126348	-0.328081
scl0071148.1_170-S	NA	NA	XM_485421	NA	NA	NA	6	0.0244501	-0.161418	-0.0566787	0.470073	0.0707362	0.418904
scl0101113.1_3-S	NA	NA	NA	NA	NA	NA	6	0.035908	-1.67965	-0.381824	0.607787	-0.0184102	-0.288398
scl0104923.5_14-S	Adi1	acireductone dioxygenase 1	NM_134052	GO:0005515; GO:0005634; GO:0005634; GO:0005737; GO:0005886; GO:0008652; GO:0009086; GO:0016020; GO:0016151; GO:0016491; GO:0016491; GO:0016702; GO:0019509; GO:0046872	104923	XM_987531; XM_987531; XP_992625; NM_134052; NP_598813	6	0.0164641	-0.199722	-0.0629364	0.33361	-0.106567	-0.0410905
scl018440.12_6-S	P2rxl1	purinergic receptor P2X-like 1, orphan receptor	NM_011028	GO:0004872; GO:0004931; GO:0005216; GO:0005524; GO:0005887; GO:0006810; GO:0006811; GO:0016020; GO:0016021	18440	NM_011028; NM_011028; NP_035158	6	0.0473475	-0.14968	0.826967	1.24016	-0.209814	0.393021
scl021937.10_167-S	Tnfrsf1a	tumor necrosis factor receptor superfamily, member 1a	NM_011609	GO:0004872; GO:0005031; GO:0005031; GO:0005515; GO:0005576; GO:0005886; GO:0006118; GO:0006693; GO:0006915; GO:0006952; GO:0006954; GO:0007165; GO:0007166; GO:0009055; GO:0016020; GO:0016021; GO:0019221; GO:0020037; GO:0043123; GO:0045944; GO:0050729	21937	NM_011609; NM_011609; NP_035739	6	0.0155239	0.011103	0.0939868	0.274507	-0.132504	0.0363244
scl022259.1_112-S	Nr1h3	nuclear receptor subfamily 1, group H, member 3	NM_013839	GO:0003677; GO:0003700; GO:0003707; GO:0004872; GO:0004879; GO:0004884; GO:0005496; GO:0005507; GO:0005515; GO:0005634; GO:0006118; GO:0006350; GO:0006355; GO:0008270; GO:0009055; GO:0016481; GO:0030528; GO:0043565; GO:0044255; GO:0046872	22259	NM_013839; NM_013839; NP_038867	6	0.0029053	-0.929565	-0.0131387	0.741655	-0.818632	0.720649
scl0233824.2_3-S	NA	NA	XM_133861	NA	NA	NA	6	0.0474442	-0.237822	0.140245	0.467292	-0.059125	0.567547
scl0236733.21_43-S	Usp11	ubiquitin specific peptidase 11	NM_145628	GO:0004221; GO:0005634; GO:0006511; GO:0006512; GO:0008233; GO:0008234; GO:0016787	236733	NM_145628; NM_145628; NP_663603	6	0.00946616	-0.729115	-0.243396	0.214847	0.0735625	-0.0724421
scl0237759.29_189-S	Col23a1	procollagen, type XXIII, alpha 1	NM_153393	GO:0003674; GO:0005198; GO:0005578; GO:0005737; GO:0006817; GO:0008150; GO:0016020; GO:0016021	237759	XM_987799; XM_987799; XP_992893; NM_153393; NP_700442	6	0.000323248	0	0	3.31106	-0.447409	0.222753
scl023888.1_39-S	Gpc6	glypican 6	NM_011821	GO:0005578; GO:0005615; GO:0005887; GO:0016020; GO:0048503	23888	NM_001079844; NM_001079844; NP_001073313; NM_011821; NP_035951	6	0.0265779	-0.0553792	0.00758191	1.53861	-0.00340424	-0.0382709
scl026408.25_3-S	Map3k5	mitogen activated protein kinase kinase kinase 5	NM_008580	GO:0000166; GO:0000187; GO:0000287; GO:0004672; GO:0004674; GO:0005515; GO:0005524; GO:0006468; GO:0006915; GO:0016301; GO:0016740; GO:0046872	26408	XM_001006040; XM_001006040; XP_001006040; NM_008580; NP_032606	6	0.00212882	-0.446092	0.544753	1.97266	0.242289	0.214245
scl0268448.7_23-S	Phf12	PHD finger protein 12	NM_174852	GO:0005515; GO:0005515; GO:0005634; GO:0005634; GO:0006350; GO:0006355; GO:0008270; GO:0016564; GO:0017053; GO:0045892; GO:0046872	268448	NM_174852; NM_174852; NP_777277	6	0.025034	-0.783438	-0.549734	0.391802	-0.245741	0.190079
scl0269955.3_29-S	Rccd1	RCC1 domain containing 1	NM_173445	NA	269955	NM_173445; NM_173445; NP_775621	6	0.0465622	-0.785581	-0.128007	1.22817	-0.551596	0.480614
scl027223.2_10-S	Trp53bp1	transformation related protein 53 binding protein 1	NM_013735	GO:0000776; GO:0003677; GO:0003684; GO:0005515; GO:0005622; GO:0005634; GO:0005654; GO:0005657; GO:0005737; GO:0006281; GO:0006350; GO:0006355; GO:0006974; GO:0008134	27223	NM_013735; NM_013735; NP_038763	6	0.0433919	-0.199026	-0.149694	0.448447	0.231443	0.0930119
scl0319152.1_297-S	Hist1h3h	histone cluster 1, H3h	NM_178206	GO:0000786; GO:0003677; GO:0005634; GO:0005694; GO:0006334; GO:0007001	319152	NM_178206; NM_178206; NP_835513	6	0.0310853	-0.168647	0.0554478	0.233188	-0.0365172	0.189998
scl0320831.1_209-S	NA	NA	XM_483944	NA	NA	NA	6	0.00980906	0.284437	0.727812	1.38384	0.570703	0.084467
scl056088.2_28-S	Dscr2	Down syndrome critical region homolog 2 (human)	NM_019537	GO:0005624; GO:0005887	56088	NM_019537; NM_019537; NP_062410	6	0.0285227	-0.210135	-0.00435762	0.0883306	-0.151032	0.102323
scl076860.1_148-S	NA	NA	NA	NA	NA	NA	6	0.00333305	0.0146258	-2.91796	4.27798	-0.299835	-0.604423
scl080290.2_65-S	Gpr146	G protein-coupled receptor 146	NM_030258	GO:0001584; GO:0004871; GO:0004872; GO:0004930; GO:0007165; GO:0007186; GO:0016020; GO:0016021	80290	NM_001038703; NM_001038703; NP_001033792; NM_030258; NP_084534	6	0.0479975	-0.518517	-1.23623	1.02418	-0.69803	0.423849
scl10074.1.1_80-S	NA	NA	NA	NA	NA	NA	6	0.0402891	0.412086	-0.392627	1.17149	-0.392392	1.087
scl17231.8.1_35-S	Dedd	death effector domain-containing	NM_011615	GO:0003677; GO:0005515; GO:0005634; GO:0005730; GO:0005737; GO:0006350; GO:0006355; GO:0006915; GO:0006917; GO:0016481; GO:0042981	21945	NM_011615; NM_011615; NP_035745	6	0.00290341	-0.670308	-0.274529	0.986406	0.00346195	-0.333589
scl18491.1.2_327-S	Fkhl18	forkhead-like 18 (Drosophila)	NM_010226	GO:0003677; GO:0003700; GO:0005634; GO:0005667; GO:0006350; GO:0006355; GO:0040018; GO:0043565; GO:0050885	14239	NM_010226; NM_010226; NP_034356	6	0.026716	0.0340428	-0.207576	0.381382	-0.131119	0.2529
scl19578.8.4_2-S	A730008L03Rik	RIKEN cDNA A730008L03 gene	NM_021393	GO:0005515; GO:0005634; GO:0005737; GO:0006350; GO:0006355; GO:0016481	58202	NM_021393; NM_021393; NP_067368	6	0.0238663	-0.452309	-0.208649	0.283098	-0.124854	0.333662
scl19661.4.1_12-S	Ptpla	protein tyrosine phosphatase-like (proline instead of catalytic arginine), member a	NM_013935	GO:0004721; GO:0006470; GO:0016021	30963	NM_001012396; NM_001012396; NP_001012396; NM_013935; NP_038963	6	0.0449927	-0.147224	-0.0437117	0.159973	-0.264187	0.189106
scl21531.3_177-S	5730508B09Rik	RIKEN cDNA 5730508B09 gene	NM_027482	NA	70617	NM_027482; NM_027482; NP_081758	6	0.00361242	0.810652	-0.374231	1.55151	-0.555	-0.0918714
scl21948.4.1_81-S	Rag1ap1	recombination activating gene 1 activating protein 1	NM_009057	GO:0005634; GO:0016020; GO:0045815	19729	NM_009057; NM_009057; NP_033083	6	0.0471024	-0.228509	0.191573	0.470496	-0.3281	0.158339
scl22892.2.1_161-S	NA	NA	NA	NA	NA	NA	6	0.0116098	-2.98312	-0.509133	4.29876	-0.712099	-0.098879
scl22896.1.1_53-S	NA	NA	NA	NA	NA	NA	6	0.0147358	-0.733212	-0.415278	1.02135	-0.488358	1.12017
scl23476.5_13-S	Vamp3	vesicle-associated membrane protein 3	NM_009498	GO:0016020; GO:0016021; GO:0016192; GO:0017156; GO:0019717; GO:0045202	22319	NM_009498; NM_009498; NP_033524	6	0.0436378	-0.0937066	0.00590411	0.324118	0.0398136	0.0195147
scl23999.29_549-S	Osbpl9	oxysterol binding protein-like 9	NM_133885	GO:0006810; GO:0006869; GO:0008202	100273	NM_133885; NM_133885; NP_598646; NM_173350; NP_775485	6	0.000666996	-0.466176	-0.906717	0.484296	-0.060709	-0.180985
scl28069.32.1_8-S	A530088I07Rik	RIKEN cDNA A530088I07 gene	NM_175437	GO:0004197; GO:0006508; GO:0008233	212167	NM_175437; NM_175437; NP_780646	6	0.0442407	-0.231566	-0.587164	0.653536	0.225093	0.455432
scl28865.3.1_49-S	Vamp8	vesicle-associated membrane protein 8	NM_016794	GO:0005515; GO:0005769; GO:0016020; GO:0016021; GO:0016192	22320	NM_016794; NM_016794; NP_058074	6	0.0291434	-0.240929	-0.124115	0.369113	-0.234519	0.289034
scl30798.9_425-S	Dkk3	dickkopf homolog 3 (Xenopus laevis)	NM_015814	GO:0005576; GO:0005576; GO:0005615; GO:0005615; GO:0007275; GO:0016055; GO:0030178	50781	NM_015814; NM_015814; NP_056629	6	0.0470418	-1.29531	-0.45747	1.17731	-0.154944	-0.283178
scl31369.3.1_132-S	Fgf21	fibroblast growth factor 21	NM_020013	GO:0005615; GO:0008083	56636	NM_020013; NM_020013; NP_064397	6	1.26384e-05	0	0	2.62054	0.322634	0.0391774
scl31670.15.1_26-S	Clptm1	cleft lip and palate associated transmembrane protein 1	NM_019649	GO:0006207; GO:0007275; GO:0009347; GO:0016020; GO:0016021; GO:0030154	56457	NM_019649; NM_019649; NP_062623	6	0.0101805	-0.061885	-0.279406	0.229229	-0.0446531	0.112496
scl31681.6.1_3-S	Gemin7	gem (nuclear organelle) associated protein 7	NM_027189	GO:0000387; GO:0005515; GO:0005515; GO:0005634; GO:0005654; GO:0005681; GO:0005737; GO:0006397; GO:0008380; GO:0016604	69731	NM_027189; NM_027189; NP_081465	6	0.0433465	-0.938096	-0.0218905	0.66796	-0.19183	0.169397
scl33017.2_469-S	Irf2bp1	interferon regulatory factor 2 binding protein 1	NM_178757	GO:0000122; GO:0003714; GO:0005634; GO:0008134	272359	XM_986125; XM_986125; XP_991219; NM_178757; NP_848872	6	0.0145694	0.140001	0.0711556	0.374845	-0.0113151	0.0446739
scl37205.3.1_21-S	1810008A14Rik	RIKEN cDNA 1810008A14 gene	NM_025457	NA	66268	NM_025457; NM_025457; NP_079733	6	0.0460879	-0.299101	-0.107199	0.337897	-0.270668	0.293115
scl37305.10.1_6-S	Mmp10	matrix metallopeptidase 10	NM_019471	GO:0000270; GO:0004222; GO:0005509; GO:0005578; GO:0005615; GO:0006508; GO:0008233; GO:0008237; GO:0008270; GO:0016787; GO:0030303; GO:0030574; GO:0046872	17384	NM_019471; NM_019471; NP_062344	6	0.0350315	0.0740927	-0.161653	0.408317	0.233903	-0.0408086
scl37359.31.1_62-S	Mbc2	membrane bound C2 domain containing protein	NM_011843	GO:0016020; GO:0016021	23943	NM_011843; NM_011843; NP_035973	6	0.0430993	-0.106319	0.001608	0.253526	0.27876	0.0260302
scl37733.21_2-S	NA	NA	XM_125750	NA	NA	NA	6	0.0369982	-0.00958906	-0.250638	0.142086	-0.129744	0.185506
scl37765.6.3_5-S	Ccdc105	coiled-coil domain containing 105	XM_147407	NA	70976	XM_147407; XM_147407; XP_147407; XM_909809; XP_914902; XM_984538; XP_989632	6	0.0174962	-0.625804	0.129572	0.611429	0.219812	-0.178024
scl38252.13.42_0-S	Rmnd1	required for meiotic nuclear division 1 homolog (S. cerevisiae)	NM_025343	NA	66084	NM_025343; NM_025343; NP_079619	6	0.0167569	-0.266047	-0.094439	0.463557	0.0993055	0.319317
scl38761.18.1_172-S	Ggt1	gamma-glutamyltransferase 1	NM_008116	GO:0003840; GO:0005887; GO:0006749; GO:0006750; GO:0007283; GO:0008415; GO:0016020; GO:0016021; GO:0016740	14598	NM_008116; NM_008116; NP_032142	6	9.47078e-06	0	0	1.66671	-0.900015	0.293059
scl38956.10_80-S	Rtn4ip1	reticulon 4 interacting protein 1	NM_130892	GO:0003960; GO:0004024; GO:0005515; GO:0005739; GO:0005739; GO:0008150; GO:0008270; GO:0016491	170728	NM_130892; NM_130892; NP_570962	6	0.0194351	0.213598	-0.259033	0.469052	0.0143788	0.00789016
scl46822.5_2-S	Yaf2	YY1 associated factor 2	NM_024189	GO:0003674; GO:0003713; GO:0003714; GO:0005515; GO:0005515; GO:0005622; GO:0005634; GO:0005634; GO:0006350; GO:0006355; GO:0008150; GO:0008270; GO:0016481; GO:0045941; GO:0046872	67057	XM_001003112; XM_001003112; XP_001003112; XM_992037; XP_997131; NM_024189; NP_077151	6	0.030375	-0.0140142	0.101722	0.642764	-0.247446	0.222359
scl48790.9.1_54-S	Nagpa	N-acetylglucosamine-1-phosphodiester alpha-N-acetylglucosaminidase	NM_013796	GO:0003944; GO:0016020; GO:0016021; GO:0016787	27426	NM_013796; NM_013796; NP_038824	6	0.0267409	-0.433299	-0.183953	0.512998	-0.195338	0.0272129
scl49446.1_314-S	NA	NA	NA	NA	NA	NA	6	0.0269948	-0.519874	0.371731	0.575448	-0.304699	0.20527
scl50678.6_219-S	Egfl9	EGF-like-domain, multiple 9	NM_207666	GO:0005509; GO:0005615; GO:0016020; GO:0016021	106565	NM_134120; NM_134120; NP_598881; NM_207666; NP_997549	6	0.00204569	-0.0817185	-0.270862	0.95471	-1.38462	-0.10521
scl50811.1.1_128-S	NA	NA	NA	NA	NA	NA	6	0.0401074	-0.85345	-1.15313	0.996031	-0.473226	0.0492747
scl51014.5.1_34-S	9930021D14Rik	RIKEN cDNA 9930021D14 gene	NM_175682	GO:0004601	319259	NM_175682; NM_175682; NP_783613	6	6.73589e-05	0.165036	0.16407	4.37851	1.20163	0.604858
scl51127.13.1_79-S	Agpat4	1-acylglycerol-3-phosphate O-acyltransferase 4 (lysophosphatidic acid acyltransferase, delta)	NM_026644	GO:0003841; GO:0006644; GO:0008152; GO:0008415; GO:0008654; GO:0016020; GO:0016021; GO:0016740	68262	NM_026644; NM_026644; NP_080920	6	0.0338033	-0.252501	0.107447	0.359388	-0.110307	0.217054
scl52434.6.1_46-S	Pdzd7	PDZ domain containing 7	NM_177605	GO:0005515	212684	NM_177605; NM_177605; NP_808273	6	0.0430871	0	0	3.32012	1.56811	0.0342569
scl53528.4.1_29-S	Arl2	ADP-ribosylation factor-like 2	NM_019722	GO:0000166; GO:0005215; GO:0005515; GO:0005525; GO:0005622; GO:0006886; GO:0007264	56327	NM_019722; NM_019722; NP_062696	6	0.0354694	0.0689007	-0.157002	0.119744	-0.25355	0.175544
scl53541.5.1_84-S	Hrasls3	HRAS like suppressor 3	NM_139269	GO:0007049; GO:0016020; GO:0016021; GO:0045786	225845	NM_139269; NM_139269; NP_644675	6	0.0367436	1.01319	0.0213136	2.60395	0.417486	-0.232869
scl54159.12.1_16-S	Pnck	pregnancy upregulated non-ubiquitously expressed CaM kinase	NM_012040	GO:0000166; GO:0004672; GO:0004674; GO:0004713; GO:0005509; GO:0005516; GO:0005524; GO:0005634; GO:0005954; GO:0006468; GO:0016301; GO:0016740	93843	XM_973194; XM_973194; XP_978288; NM_012040; NP_036170	6	0.00940308	2.33242	-1.55356	4.2854	-0.146737	0.170469
scl5468.1.1_137-S	NA	NA	NA	NA	NA	NA	6	0.016621	-1.19226	0.342294	1.49812	-1.07124	-0.0556632
scl55044.4_94-S	Mid1ip1	Mid1 interacting protein 1 (gastrulation specific G12-like (zebrafish))	NM_026524	GO:0005515; GO:0005634; GO:0005874; GO:0007026; GO:0015630	68041	NM_026524; NM_026524; NP_080800	6	0.0472749	-0.396313	-0.018702	0.265483	-0.0935341	0.0396637
GI_38075452-S	NA	NA	XM_123435	NA	NA	NA	7	0.0137327	-0.00495594	-0.640709	0.260103	-0.0541108	-0.0257538
GI_38080965-S	NA	NA	XM_359014	NA	NA	NA	7	0.0199759	0.469177	-0.500427	-0.0551458	-0.394536	0.543447
GI_38081019-S	NA	NA	XM_359035	NA	NA	NA	7	0.0180977	0.531532	-0.568789	0.314892	-0.0517346	0.397969
GI_38081232-S	NA	NA	XM_359092	NA	NA	NA	7	0.0442259	0.220983	-0.38744	0.118572	0.00745207	0.18682
GI_38087914-S	NA	NA	XM_132963	NA	NA	NA	7	0.00322588	2.06952	-2.77334	-1.1447	0.103552	0.273979
GI_38090455-S	Hs3st5	heparan sulfate (glucosamine) 3-O-sulfotransferase 5	XM_356462	GO:0005515; GO:0005575; GO:0006477; GO:0008146; GO:0008467; GO:0015015; GO:0016020; GO:0016021; GO:0016021; GO:0016740; GO:0046596; GO:0050819	319415	XM_356462; XM_356462; XP_356462; XM_890691; XP_895784; XM_907138; XP_912231; XM_920236; XP_925329; XM_993908; XP_999002; XM_993921; XP_999015; NM_001081208; NP_001074677	7	5.91941e-05	0	-4.20945	0	0.0500821	0.145474
ri|4831423D23|PX00102K06|AK019512|1025-S	Armc9	armadillo repeat containing 9	AK019512	GO:0005488	78795	NM_027507; NM_027507; NP_081783; NM_027456; NP_081732; NM_030184; NP_084460	7	0.0411305	-0.00450514	-1.07436	-0.0491145	-0.0305862	-0.195729
ri|5330417K06|PX00053L14|AK030481|2665-S	Mobkl2a	MOB1, Mps One Binder kinase activator-like 2A (yeast)	AK030481	GO:0005622; GO:0008270; GO:0016491; GO:0046872; GO:0046914	208228	XM_001000050; XM_001000050; XP_001000050; XM_001000051; XP_001000051; XM_001000067; XP_001000067; XM_001000804; XP_001000804; XM_618785; XP_618785; XM_923737; XP_928830; NM_172457; NP_766045	7	0.0357329	0.991133	-1.33503	0.736278	-0.275266	0.0115791
ri|9630044E13|PX00116J04|AK036177|3499-S	1110057K04Rik	RIKEN cDNA 1110057K04 gene	AK036177	GO:0003824; GO:0006629; GO:0016787	68832	NM_172401; NM_172401; NP_765989	7	0.0397552	0.379159	-0.226042	0.219241	0.120661	0.0200794
ri|A130091L04|PX00125B04|AK038273|1572-S	2700007P21Rik	RIKEN cDNA 2700007P21 gene	AK038273	NA	212772	NM_001025102; NM_001025102; NP_001020273; NM_173750; NP_776111	7	0.00315702	-1.01653	-4.53216	-0.585127	0.564089	0.309237
ri|A830015D01|PX00154N02|AK043646|1116-S	Hectd2	HECT domain containing 2	AK043646	GO:0003674; GO:0004842; GO:0005575; GO:0005622; GO:0006464; GO:0006512; GO:0008150; GO:0016874	226098	NM_172637; NM_172637; NP_766225	7	0.00362726	-0.147693	-1.19875	-0.222954	0.594027	0.42462
ri|B930059J09|PX00164P14|AK047419|2089-S	NA	NA	AK047419	NA	NA	NA	7	0.0399594	0.466969	-1.6639	-0.233693	0.4548	0.18939
ri|D830031G23|PX00199N23|AK085933|533-S	Gnaq	guanine nucleotide binding protein, alpha q polypeptide	AK085933	GO:0000166; GO:0001501; GO:0001508; GO:0003924; GO:0004871; GO:0005525; GO:0005834; GO:0006471; GO:0007165; GO:0007186; GO:0007189; GO:0007215; GO:0007507; GO:0016322; GO:0019001; GO:0042733; GO:0045634; GO:0048066	14682	NM_008139; NM_008139; NP_032165	7	0.000912808	2.73406	-2.01514	2.86294	0.877563	0.539775
scl0001186.1_116-S	Csda	cold shock domain protein A	NM_139117	GO:0003676; GO:0003677; GO:0003677; GO:0003723; GO:0005515; GO:0005634; GO:0006350; GO:0006355	56449	NM_011733; NM_011733; NP_035863; NM_139117; NP_620817	7	0.0280054	-0.274829	-0.378367	0.161388	0.0990832	0.210922
scl0001228.1_22-S	Zc3hc1	zinc finger, C3HC type 1	NM_172735	GO:0005515; GO:0005634; GO:0006512; GO:0006916; GO:0007049; GO:0007067; GO:0008270; GO:0016301; GO:0019901; GO:0046872; GO:0051301	232679	NM_172735; NM_172735; NP_766323	7	0.0457381	-0.21241	-0.440374	-0.00761306	-0.00764283	0.343764
scl0002626.1_50-S	Asph	aspartate-beta-hydroxylase	NM_023066	GO:0004597; GO:0004597; GO:0005488; GO:0005506; GO:0005783; GO:0016020; GO:0016021; GO:0016021; GO:0016491; GO:0016702; GO:0018193; GO:0030176	65973	NM_023066; NM_023066; NP_075553; NM_133723; NP_598484	7	0.0399344	-0.0939736	-0.778482	0.388278	-0.0505918	0.329275
scl0002734.1_23-S	Ssbp3	single-stranded DNA binding protein 3	NM_198438	GO:0003677; GO:0003697; GO:0003697; GO:0005575; GO:0005634; GO:0005634; GO:0006350; GO:0006355; GO:0008150; GO:0030528	72475	XM_993903; XM_993903; XP_998997; NM_023672; NP_076161; NM_198438; NP_940840	7	0.0117811	-0.0651711	-0.255681	-0.172879	-0.142464	0.0200459
scl0002814.1_13-S	Psip1	PC4 and SFRS1 interacting protein 1	NM_133948	GO:0003677; GO:0005634; GO:0006350; GO:0006355	101739	NM_133948; NM_133948; NP_598709	7	0.0355433	-0.0115433	-0.933167	-0.0214074	0.926012	0.206822
scl0003069.1_215-S	Rbm12	RNA binding motif protein 12	NM_029397	GO:0000166; GO:0003676; GO:0003723; GO:0005515; GO:0005634	75710	NM_029397; NM_029397; NP_083673; NM_170598; NP_733486	7	0.0184108	0.0314938	-1.36989	0.341942	2.06107	0
scl0003152.1_82-S	Id1	inhibitor of DNA binding 1	M31885	GO:0000122; GO:0005515; GO:0005634; GO:0007275; GO:0007507; GO:0016481; GO:0016564; GO:0030509; GO:0030528; GO:0043433; GO:0045449; GO:0045765	15901	NM_010495; NM_010495; NP_034625	7	0.0467307	-0.314032	-0.462069	-0.014216	0.218267	0.297508
scl0003257.1_19-S	Smox	spermine oxidase	AJ567473	GO:0005634; GO:0006118; GO:0016491; GO:0046208; GO:0046592	228608	NM_145533; NM_145533; NP_663508	7	0.000140238	-0.481699	-2.60977	1.36843	0.620829	-0.300543
scl0003336.1_5-S	Mybl2	myeloblastosis oncogene-like 2	NM_008652	GO:0000074; GO:0003677; GO:0005622; GO:0005634; GO:0006350; GO:0006355; GO:0009987; GO:0045449	17865	NM_008652; NM_008652; NP_032678	7	0.000774869	-0.118673	-0.676955	-0.304631	0.00510497	0.480288
scl0003697.1_56-S	Ubqln1	ubiquilin 1	NM_152234	GO:0001666; GO:0005102; GO:0005634; GO:0005737; GO:0005783; GO:0006464; GO:0008632; GO:0016491; GO:0019215; GO:0019900; GO:0031396; GO:0043234; GO:0048471	56085	NM_026842; NM_026842; NP_081118; NM_152234; NP_689420	7	0.0422216	0.497525	-0.88831	-0.323052	0.152663	0.406126
scl0004009.1_14-S	Ptpn12	protein tyrosine phosphatase, non-receptor type 12	NM_011203	GO:0004721; GO:0004725; GO:0004872; GO:0005829; GO:0006470; GO:0016787; GO:0017124	19248	NM_011203; NM_011203; NP_035333	7	0.016693	0.0196181	-0.498151	-0.0207686	-0.0553955	0.27291
scl00107029.2_8-S	Me2	malic enzyme 2, NAD(+)-dependent, mitochondrial	NM_145494	GO:0003824; GO:0004470; GO:0004471; GO:0005739; GO:0006090; GO:0006108; GO:0009055; GO:0016491; GO:0016616; GO:0016619; GO:0046872; GO:0051287	107029	NM_145494; NM_145494; NP_663469	7	0.029538	0.0328807	-0.221815	-0.0355553	0.0715642	0.293002
scl0013518.1_243-S	Dst	dystonin	NM_133833	GO:0003779; GO:0005198; GO:0005200; GO:0005509; GO:0005509; GO:0005515; GO:0005515; GO:0005737; GO:0005856; GO:0007050; GO:0007050; GO:0007155; GO:0008090; GO:0016023; GO:0030056; GO:0045104	13518	NM_010081; NM_010081; NP_034211; NM_133833; NP_598594; NM_134448; NP_604443	7	0.00489639	0.0259059	-0.533475	0.331272	0.0279863	0.203559
scl0013685.1_134-S	Eif4ebp1	eukaryotic translation initiation factor 4E binding protein 1	NM_007918	GO:0003743; GO:0005515; GO:0005737; GO:0006417; GO:0006446; GO:0008190; GO:0008286; GO:0017148; GO:0030371; GO:0045947	13685	NM_007918; NM_007918; NP_031944	7	0.00794264	0.686897	-1.69815	0.0970706	0.219394	-0.16331
scl0014534.2_181-S	Gcn5l2	GCN5 general control of amino acid synthesis-like 2 (yeast)	NM_020004	GO:0000123; GO:0001756; GO:0004402; GO:0005515; GO:0005634; GO:0006350; GO:0006355; GO:0008080; GO:0016740; GO:0042826	14534	NM_001038010; NM_001038010; NP_001033099; NM_020004; NP_064388	7	0.0400357	-0.00820569	-0.305249	0.0653216	0.379264	0.0941587
scl0016150.2_179-S	Ikbkb	inhibitor of kappaB kinase beta	NM_010546	GO:0000166; GO:0001782; GO:0004672; GO:0004672; GO:0004674; GO:0004702; GO:0004713; GO:0005515; GO:0005524; GO:0005737; GO:0006468; GO:0007252; GO:0016301; GO:0016740; GO:0042802; GO:0051092; GO:0051092	16150	NM_010546; NM_010546; NP_034676	7	0.0112299	0.259221	-0.43885	0.188474	0.232315	0.488715
scl0017957.2_29-S	Napb	N-ethylmaleimide sensitive fusion protein attachment protein beta	NM_019632	GO:0005478; GO:0005488; GO:0005575; GO:0005783; GO:0005794; GO:0006810; GO:0006886; GO:0006888; GO:0008150; GO:0015031; GO:0019905	17957	NM_019632; NM_019632; NP_062606	7	0.00795997	0.703355	-0.96613	-0.635449	0.0899893	0.609615
scl0017979.2_290-S	Ncoa3	nuclear receptor coactivator 3	NM_008679	GO:0003713; GO:0004402; GO:0004871; GO:0004872; GO:0005634; GO:0006350; GO:0006355; GO:0007165; GO:0008415; GO:0016740; GO:0030528; GO:0045449	17979	NM_008679; NM_008679; NP_032705	7	0.00570366	0.111067	-0.979664	-0.672122	0.82405	-0.0563861
scl0018227.2_224-S	Nr4a2	nuclear receptor subfamily 4, group A, member 2	NM_013613	GO:0003677; GO:0003700; GO:0003707; GO:0004872; GO:0004879; GO:0005515; GO:0005634; GO:0006350; GO:0006355; GO:0007399; GO:0008270; GO:0030182; GO:0042053; GO:0043565; GO:0045944; GO:0046872	18227	NM_013613; NM_013613; NP_038641	7	0.0091292	0.494215	-0.298207	0.0216087	0.216578	0.0310191
scl0018616.2_167-S	Peg3	paternally expressed 3	NM_008817	GO:0003676; GO:0005622; GO:0005634; GO:0006915; GO:0008270; GO:0046872	18616	NM_001010988; NM_001010988; NP_001010988; NM_008817; NP_032843	7	0.000445564	3.69346	-4.50882	-0.468238	-0.499625	0.112761
scl00238130.1_200-S	NA	NA	XM_358307	NA	NA	NA	7	0.0461264	-0.211155	-0.323777	0.0970316	0.354716	-0.0118829
scl00244891.1_136-S	NA	NA	NM_175536	NA	NA	NA	7	0.0242758	0.956414	-3.37052	-0.664761	0.430034	0.139936
scl00245945.1_50-S	BC013481	cDNA sequence BC013481	NM_178446	GO:0000166; GO:0003676	245945	NM_139065; NM_139065; NP_620704; NM_178446; NP_848541	7	0.0154348	0.19562	-0.394058	0.165406	0.0384384	0.181635
scl0026419.2_93-S	Mapk8	mitogen activated protein kinase 8	NM_016700	GO:0000166; GO:0001503; GO:0004672; GO:0004674; GO:0004674; GO:0004705; GO:0004705; GO:0004707; GO:0005515; GO:0005524; GO:0006468; GO:0007254; GO:0007254; GO:0007258; GO:0007258; GO:0009411; GO:0016301; GO:0016740; GO:0018107; GO:0043066	26419	NM_016700; NM_016700; NP_057909	7	0.00166457	0.0668214	-1.01252	0.115193	0.104761	0.431393
scl00320977.1_40-S	NA	NA	NA	NA	NA	NA	7	0.0253297	0.721346	-0.920845	0.578197	0.262619	0.0869099
scl00328108.1_173-S	A430041B07Rik	RIKEN cDNA A430041B07 gene	XM_484151	GO:0005488	328108	XM_484151; XM_484151; XP_484151; XM_896949; XP_902042; XM_896963; XP_902056; XM_896976; XP_902069; XM_896986; XP_902079; XM_922989; XP_928082; XM_923009; XP_928102; XM_923017; XP_928110; XM_923029; XP_928122; XM_923034; XP_928127; XM_982537; XP_987631; XM	7	0.0424103	0.122241	-0.338894	-0.278481	0.02312	0.00955861
scl00378431.1_65-S	Txlnb	taxilin beta	NM_138628	GO:0005737	378431	NM_138628; NM_138628; NP_619534	7	0.00673851	0.732158	-1.22612	1.00882	0.0517297	-0.0376804
scl0052635.1_32-S	D12Ertd551e	DNA segment, Chr 12, ERATO Doi 551, expressed	NM_028731	NA	52635	NM_028731; NM_028731; NP_083007	7	0.0356398	0.0220644	-0.241611	-0.365234	0.132237	0.249145
scl0066223.2_60-S	Mrpl35	mitochondrial ribosomal protein L35	NM_025430	GO:0003735; GO:0005622; GO:0005739; GO:0005840; GO:0006412; GO:0030529	66223	NM_025430; NM_025430; NP_079706	7	0.00480932	0.211394	-0.276642	-0.00906164	-0.0893059	0.10701
scl0074053.2_257-S	Grip1	glutamate receptor interacting protein 1	NM_130891	GO:0004872; GO:0005515; GO:0005515; GO:0005783; GO:0007242; GO:0008104; GO:0016020; GO:0045121; GO:0045211	74053	XM_982783; XM_982783; XP_987877; XM_982829; XP_987923; XM_982859; XP_987953; XM_982899; XP_987993; XM_982932; XP_988026; NM_028736; NP_083012; NM_130891; NP_570961; NM_133442; NP_597699	7	0.0426914	-0.677963	-1.05794	-0.0870896	0.0635926	0.284943
scl0074355.2_0-S	Smchd1	SMC hinge domain containing 1	NM_028887	GO:0005515; GO:0005524; GO:0005694; GO:0051276	74355	NM_028887; NM_028887; NP_083163	7	0.04138	-0.00658943	-0.0143788	0.0675151	0.227524	0.0815576
scl0094116.1_13-S	Kifc1	kinesin family member C1	NM_053173	GO:0000166; GO:0003774; GO:0003777; GO:0003777; GO:0005524; GO:0005871; GO:0005871; GO:0005874; GO:0005875; GO:0007017; GO:0007018	16580	XM_001005165; XM_001005165; XP_001005165; NM_016761; NP_058041; NM_053173; NP_444403	7	0.040611	-0.212079	-0.237407	-0.0108631	0.0639857	0.106878
scl0103534.9_24-S	Mgat4b	mannoside acetylglucosaminyltransferase 4, isoenzyme B	NM_145926	GO:0005975; GO:0016020; GO:0016740; GO:0016757; GO:0016758	103534	NM_145926; NM_145926; NP_666038	7	0.00127502	-0.0075615	-0.456041	-0.0789786	-0.00764249	0.133359
scl0110596.3_29-S	Rgnef	Rho-guanine nucleotide exchange factor	NM_012026	GO:0005085; GO:0005089; GO:0005622; GO:0007242; GO:0008270; GO:0019992; GO:0035023; GO:0046872	110596	NM_012026; NM_012026; NP_036156	7	0.0409585	1.34951	-0.97758	0.0170652	0.522149	0.312874
scl011512.2_0-S	Adcy6	adenylate cyclase 6	NM_007405	GO:0000287; GO:0004016; GO:0005886; GO:0006171; GO:0007190; GO:0007242; GO:0009190; GO:0016020; GO:0016021; GO:0016829; GO:0016849; GO:0046872	11512	NM_007405; NM_007405; NP_031431	7	0.0214044	0.13614	-0.250277	-0.309613	0.285853	0.23673
scl013629.14_1-S	Eef2	eukaryotic translation elongation factor 2	NM_007907	GO:0000166; GO:0003746; GO:0003924; GO:0005525; GO:0006412	13629	NM_007907; NM_007907; NP_031933	7	0.0130849	-0.131571	-0.288015	-0.266991	0.022655	0.131854
scl014081.20_10-S	Acsl1	acyl-CoA synthetase long-chain family member 1	NM_007981	GO:0000287; GO:0003824; GO:0004467; GO:0005739; GO:0005777; GO:0006629; GO:0006631; GO:0008152; GO:0016020; GO:0016021; GO:0016874	14081	XM_991183; XM_991183; XP_996277; XM_991201; XP_996295; XM_991228; XP_996322; XM_991253; XP_996347; XM_991280; XP_996374; NM_007981; NP_032007	7	0.038653	0.0666317	-0.404859	-0.178842	0.225053	0.659306
scl016440.6_35-S	Itpr3	inositol 1,4,5-triphosphate receptor 3	NM_080553	GO:0004872; GO:0005216; GO:0005220; GO:0005262; GO:0005509; GO:0005515; GO:0005783; GO:0006810; GO:0006811; GO:0006816; GO:0008095; GO:0016020; GO:0016021	16440	NM_080553; NM_080553; NP_542120	7	0.000866493	0.00613888	-0.283937	-0.191161	0.100634	0.195862
scl017276.1_218-S	Mela	melanoma antigen	NM_008581	GO:0003677; GO:0003723; GO:0003964; GO:0004190; GO:0004523; GO:0005198; GO:0006278; GO:0006508; GO:0008270; GO:0015074; GO:0016021; GO:0019028; GO:0019031; GO:0019068	17276	NM_008581; NM_008581; NP_032607	7	0.0113574	-0.302684	-0.68997	-0.101159	0.0871184	0.194585
scl0223672.1_326-S	BC020489	cDNA sequence BC020489	XM_128064	GO:0005576; GO:0006869; GO:0008289; GO:0042157	223672	XM_001005082; XM_001005082; XP_001005082; XM_128064; XP_128064; XM_911308; XP_916401	7	0.0223637	-0.39844	-1.71179	0.155507	-0.442956	1.25589
scl0238130.31_47-S	NA	NA	XM_358307	NA	NA	NA	7	0.023946	-2.19792	-3.41954	-2.083	-0.375406	0.134005
scl023886.1_155-S	Gdf15	growth differentiation factor 15	NM_011819	GO:0005125; GO:0005615; GO:0008083	23886	NM_011819; NM_011819; NP_035949	7	0.0229111	1.99961	-2.55552	0.585878	0.720866	0.175844
scl0271457.7_14-S	Rab5a	RAB5A, member RAS oncogene family	NM_025887	GO:0000166; GO:0001726; GO:0003924; GO:0003924; GO:0005515; GO:0005525; GO:0005769; GO:0005769; GO:0005886; GO:0006810; GO:0006897; GO:0007264; GO:0015031; GO:0016020; GO:0019001; GO:0030139; GO:0045121	271457	NM_025887; NM_025887; NP_080163	7	0.0300548	-0.202972	0.0839337	0.281353	1.08868	0.290914
scl0320878.20_192-S	Mical2	microtubule associated monoxygenase, calponin and LIM domain containing 2	NM_177282	GO:0004497; GO:0005856; GO:0006118; GO:0006725; GO:0008152; GO:0008270; GO:0015036; GO:0016491; GO:0046872	320878	NM_177282; NM_177282; NP_796256	7	0.0349298	0.731271	-0.264324	-0.136981	0.785469	1.0852
scl050926.1_17-S	Hnrpdl	heterogeneous nuclear ribonucleoprotein D-like	NM_016690	GO:0000166; GO:0003676; GO:0003677; GO:0003723; GO:0005634; GO:0016071; GO:0030529	50926	NM_016690; NM_016690; NP_057899	7	0.0131708	-0.402634	-1.04182	0.410772	2.37851	-0.255481
scl051944.9_300-S	D2Ertd750e	DNA segment, Chr 2, ERATO Doi 750, expressed	NM_026412	GO:0005515; GO:0005575; GO:0005634; GO:0008150	51944	NM_026412; NM_026412; NP_080688	7	0.0156826	-0.0155768	-0.273988	-0.19403	-0.117738	0.133139
scl052009.2_30-S	Hn1l	hematological and neurological expressed 1-like	NM_198937	GO:0005634	52009	NM_198937; NM_198937; NP_945175	7	0.00196834	-0.0936455	-0.181332	-0.213572	0.170511	0.15445
scl067605.5_228-S	Akt1s1	AKT1 substrate 1 (proline-rich)	NM_026270	GO:0003674; GO:0005575; GO:0007219; GO:0043526; GO:0044445; GO:0045884	67605	NM_026270; NM_026270; NP_080546	7	0.024904	0.0720562	-0.171126	0.0590944	0.037048	0.252796
scl067769.10_58-S	Gpatch2	G patch domain containing 2	NM_026367	GO:0003676; GO:0005622	67769	NM_026367; NM_026367; NP_080643	7	0.00892393	-1.22728	-1.7876	0.0930124	0.107917	0.33107
scl067868.2_48-S	Ela3	elastase 3, pancreatic	NM_026419	GO:0004252; GO:0004263; GO:0004295; GO:0005615; GO:0006508; GO:0006508; GO:0008233; GO:0016787	67868	XM_989961; XM_989961; XP_995055; NM_026419; NP_080695	7	0.0231336	-0.2354	-0.903218	0.12873	-0.137756	0.110503
scl068364.5_284-S	0610030E20Rik	RIKEN cDNA 0610030E20 gene	XM_132614	NA	68364	XM_132614; XM_132614; XP_132614; XM_896247; XP_901340; XM_896257; XP_901350; XM_910556; XP_915649; XM_921694; XP_926787; XM_921699; XP_926792; XM_974828; XP_979922; XM_974873; XP_979967	7	0.0296834	-0.318566	-0.60598	-0.303608	0.303392	0.389514
scl069233.1_299-S	NA	NA	NA	NA	NA	NA	7	0.0390228	0.323786	-1.44928	0.460753	-0.624744	0.658911
scl069773.2_4-S	1810026J23Rik	RIKEN cDNA 1810026J23 gene	NM_178619	NA	69773	NM_178619; NM_178619; NP_848734	7	1.30853e-07	0.0284209	-0.662885	-0.622057	3.23266	0
scl070221.8_1-S	2600011C06Rik	RIKEN cDNA 2600011C06 gene	NM_027349	GO:0000166; GO:0003676; GO:0003676; GO:0006397; GO:0006397	67039	XM_619008; XM_619008; XP_619008; XM_899912; XP_905005; XM_899918; XP_905011; XM_899944; XP_905037; XM_899951; XP_905044; XM_899969; XP_905062; XM_899976; XP_905069; XM_899982; XP_905075; XM_899986; XP_905079; XM_899997; XP_905090; XM_900002; XP_905095; XM	7	0.0223077	0.242575	-0.207476	0.154517	0.210445	0.0867381
scl070802.1_3-S	4631424J17Rik	RIKEN cDNA 4631424J17 gene	XM_282969	GO:0008168; GO:0016740	70802	XM_282969; XM_282969; XP_282969; XM_896104; XP_901197; XM_896114; XP_901207; XM_896131; XP_901224; XM_977090; XP_982184; XM_983017; XP_988111	7	0.0435796	0.271974	-0.297958	0.22987	0.211491	-0.130213
scl074440.16_72-S	NA	NA	XM_356109	NA	NA	NA	7	0.0128185	0.0321418	-0.308426	0.0516143	0.0778263	0.27594
scl17350.9.1_22-S	Stx6	syntaxin 6	NM_021433	GO:0005515; GO:0005769; GO:0005794; GO:0005802; GO:0006810; GO:0006886; GO:0006906; GO:0007032; GO:0008565; GO:0015031; GO:0016020; GO:0016021; GO:0048471	58244	NM_021433; NM_021433; NP_067408	7	0.00741769	0.00622247	-0.573506	0.65981	0.545398	0.298836
scl17793.28_544-S	Stk36	serine/threonine kinase 36 (fused homolog, Drosophila)	NM_175031	GO:0000166; GO:0000287; GO:0000287; GO:0004672; GO:0004674; GO:0004674; GO:0004713; GO:0005488; GO:0005524; GO:0005524; GO:0005634; GO:0005634; GO:0005737; GO:0006468; GO:0006468; GO:0007275; GO:0008134; GO:0009791; GO:0016301; GO:0016740; GO:0046872; GO:	269209	NM_175031; NM_175031; NP_778196	7	0.00213258	3.31554	-3.79701	0.0851675	0.42442	-0.0871802
scl17837.14.1_70-S	Atic	5-aminoimidazole-4-carboxamide ribonucleotide formyltransferase/IMP cyclohydrolase	NM_026195	GO:0003824; GO:0003937; GO:0004643; GO:0006164; GO:0016740; GO:0016787	108147	XM_987290; XM_987290; XP_992384; XM_987315; XP_992409; XM_987353; XP_992447; XM_987390; XP_992484; NM_026195; NP_080471	7	0.0351063	-0.00608961	-0.314922	-0.0527549	0.0597105	0.074013
scl18805.16.1_60-S	NA	NA	XM_355376	NA	NA	NA	7	0.0365341	0.237777	-0.711369	-0.171321	0.0988965	0.472972
scl19841.6.1_16-S	NA	NA	XM_283813	NA	NA	NA	7	0.000255062	0	-2.38641	0	0.0647611	0.0451345
scl20124.13_167-S	Csnk2a1	casein kinase 2, alpha 1 polypeptide	NM_007788	GO:0000166; GO:0004672; GO:0004674; GO:0005515; GO:0005524; GO:0005956; GO:0006468; GO:0008013; GO:0016055; GO:0016301; GO:0016740; GO:0019888	12995	NM_007788; NM_007788; NP_031814	7	0.0450548	0.0441903	-0.699087	-0.203131	-0.157469	0.191245
scl20889.1.1_221-S	NA	NA	NA	NA	NA	NA	7	0.00524601	1.95689	-3.6434	-0.915175	0.00750554	-0.0945223
scl22605.15.1_7-S	Papss1	3'-phosphoadenosine 5'-phosphosulfate synthase 1	NM_011863	GO:0000103; GO:0000166; GO:0001501; GO:0003824; GO:0004020; GO:0004781; GO:0004781; GO:0005524; GO:0005524; GO:0005622; GO:0009336; GO:0016301; GO:0016740; GO:0016772; GO:0016779; GO:0016779; GO:0050428	23971	NM_011863; NM_011863; NP_035993	7	0.0480828	-0.075413	-0.229207	-0.163642	0.154089	-0.0737175
scl22997.10_102-S	Ubqln4	ubiquilin 4	NM_033526	GO:0003674; GO:0005634; GO:0005634; GO:0005737; GO:0005783; GO:0005789; GO:0005829; GO:0006464; GO:0008150	94232	NM_033526; NM_033526; NP_277068	7	0.029403	0.155577	0.0392738	0.0688877	0.207237	0.0429975
scl23437.8.1_39-S	Gabrd	gamma-aminobutyric acid (GABA-A) receptor, subunit delta	NM_008072	GO:0004872; GO:0004890; GO:0005216; GO:0005230; GO:0005254; GO:0005615; GO:0005887; GO:0006810; GO:0006811; GO:0006821; GO:0007214; GO:0016020; GO:0016021; GO:0030594; GO:0031404; GO:0045211	14403	NM_008072; NM_008072; NP_032098	7	7.39417e-05	1.92764	-4.53196	1.19627	-0.504639	0.0144988
scl24403.4_53-S	NA	NA	XM_131404	NA	NA	NA	7	0.0240675	0.0207957	-0.244833	0.121277	-0.0323358	0.215006
scl27316.1.344_21-S	NA	NA	NA	NA	NA	NA	7	0.0467793	-0.143685	-0.468146	0.887833	2.19491	0.239925
scl27388.28_359-S	Ube3b	ubiquitin protein ligase E3B	NM_054093	GO:0004842; GO:0005622; GO:0006464; GO:0006512; GO:0016874	117146	NM_054093; NM_054093; NP_473434	7	0.0196144	0.00386407	-0.26585	-0.19704	0.218686	0.0188004
scl28975.15_113-S	Nod1	nucleotide-binding oligomerization domain containing 1	NM_172729	GO:0000166; GO:0004871; GO:0005515; GO:0005524; GO:0005622; GO:0005737; GO:0006915; GO:0006917; GO:0006919; GO:0006952; GO:0007242; GO:0007249; GO:0008656; GO:0016045; GO:0042228; GO:0042742; GO:0042834; GO:0042981; GO:0043123; GO:0051259	107607	NM_172729; NM_172729; NP_766317	7	0.00802175	-0.541803	-1.35639	-0.806953	-0.275364	-0.037796
scl29198.15_4-S	Tsga14	testis specific gene A14	NM_031998	GO:0004792; GO:0005813; GO:0008272	83922	NM_031998; NM_031998; NP_114387	7	0.0215524	0.0669963	-0.311855	-0.246628	0.189548	0.163466
scl29419.1_304-S	H2afj	H2A histone family, member J	NM_177688	GO:0000786; GO:0003677; GO:0005634; GO:0005694; GO:0006334; GO:0007001	232440	NM_177688; NM_177688; NP_808356	7	0.00595808	0.104456	-0.112828	-0.217402	0.244573	0.127987
scl30453.23.6_9-S	Cars	cysteinyl-tRNA synthetase	NM_013742	GO:0000049; GO:0000166; GO:0004812; GO:0004817; GO:0005524; GO:0005625; GO:0005737; GO:0006412; GO:0006418; GO:0006423; GO:0008270; GO:0016874; GO:0046872	27267	NM_013742; NM_013742; NP_038770	7	0.023224	-0.0435954	-0.248418	0.0885738	0.0708415	0.180429
scl31623.8_172-S	Ccdc97	coiled-coil domain containing 97	NM_028771	NA	52132	NM_028771; NM_028771; NP_083047	7	8.92237e-05	-0.188784	-0.759276	-0.0335818	-0.146281	0.306541
scl31708.12.11_106-S	Ppp5c	protein phosphatase 5, catalytic subunit	NM_011155	GO:0004721; GO:0004871; GO:0005488; GO:0005506; GO:0005515; GO:0005634; GO:0005737; GO:0005829; GO:0006470; GO:0016787; GO:0030145; GO:0043123; GO:0046872	19060	NM_011155; NM_011155; NP_035285	7	0.0190615	-0.106998	-0.374926	0.0348395	0.197334	0.560456
scl31801.4.1_81-S	Il11	interleukin 11	NM_008350	GO:0005125; GO:0005142; GO:0005576; GO:0005615; GO:0008083; GO:0008284; GO:0030168; GO:0030183; GO:0030219	16156	NM_008350; NM_008350; NP_032376	7	0.0111316	0.235575	-0.104051	-0.0962399	0.621071	0.224393
scl31867.15.2675_48-S	Lsp1	lymphocyte specific 1	NM_019391	GO:0003779; GO:0004871; GO:0005516; GO:0006915; GO:0006935; GO:0006936; GO:0006952; GO:0007010; GO:0007165; GO:0017022	16985	NM_019391; NM_019391; NP_062264	7	0.0440225	-0.133403	-0.593619	-0.187273	-0.00269829	0.296674
scl32060.4.1_0-S	Apob48r	apolipoprotein B48 receptor	NM_138310	GO:0004872; GO:0005509; GO:0005575; GO:0008150; GO:0030226	171504	NM_138310; NM_138310; NP_612183	7	0.00827752	0.425584	-0.721848	-0.449897	-0.266195	0.108323
scl32090.6_89-S	Rbbp6	retinoblastoma binding protein 6	NM_175023	GO:0000151; GO:0003674; GO:0003676; GO:0004842; GO:0005515; GO:0005575; GO:0005634; GO:0008150; GO:0008270; GO:0016567; GO:0046872	19647	NM_011247; NM_011247; NP_035377; NM_175023; NP_778188	7	0.00483307	1.89569	-3.24637	0	-0.0803303	-0.292367
scl32133.19.1_3-S	NA	NA	XM_204272	NA	NA	NA	7	0.0461031	0.62522	-0.469665	-0.199983	0.661905	0.052208
scl32572.22_334-S	Pcsk6	proprotein convertase subtilisin/kexin type 6	XM_355911	GO:0003676; GO:0004252; GO:0004289; GO:0004289; GO:0004714; GO:0005524; GO:0005622; GO:0006468; GO:0006508; GO:0006508; GO:0007169; GO:0007354; GO:0007354; GO:0007368; GO:0008233; GO:0008270; GO:0016020; GO:0016787	18553	XM_355911; XM_355911; XP_355911; XM_886136; XP_891229; XM_896608; XP_901701; XM_896616; XP_901709; XM_905687; XP_910780; XM_919480; XP_924573; XM_919486; XP_924579; XM_919493; XP_924586; XM_974658; XP_979752; XM_974690; XP_979784; XM_974726; XP_979820; XM	7	0.00735326	0.124951	-0.188406	0.0583938	0.542733	0.252292
scl32660.11_337-S	Tmem143	transmembrane protein 143	NM_144801	GO:0016021	70209	NM_144801; NM_144801; NP_659050	7	0.02934	0.277064	-0.552461	-0.197723	-0.3027	0.118907
scl33039.2.1_179-S	Ptgir	prostaglandin I receptor (IP)	NM_008967	GO:0001584; GO:0004871; GO:0004872; GO:0004930; GO:0004955; GO:0004960; GO:0007165; GO:0007186; GO:0016020; GO:0016021; GO:0016501	19222	NM_008967; NM_008967; NP_032993	7	3.26584e-07	0	0	0	2.88753	0.465722
scl33277.4_326-S	BC060631	cDNA sequence BC060631	NM_177700	GO:0003676; GO:0005622; GO:0008270	234776	XM_001001126; XM_001001126; XP_001001126; NM_177700; NP_808368	7	0.0416507	0.102024	-0.0388477	-0.00159272	0.221381	0.04876
scl33324.19.245_0-S	Vac14	Vac14 homolog (S. cerevisiae)	NM_146216	GO:0005488; GO:0005774; GO:0006970; GO:0019209	234729	NM_146216; NM_146216; NP_666328	7	0.0405767	-0.0613045	-0.465228	-0.432193	0.074078	0.0580953
scl35387.5.1_9-S	Tex264	testis expressed gene 264	NM_011573	GO:0005615	21767	NM_001081654; NM_001081654; NP_001075123; NM_011573; NP_035703	7	0.00358027	0.0153146	-0.792038	-0.331783	0.207931	0.150528
scl35917.28_89-S	Sidt2	SID1 transmembrane family, member 2	NM_172257	GO:0016020; GO:0016021	214597	NM_172257; NM_172257; NP_758461	7	0.0236897	0.0927692	-0.384693	-0.375052	0.0548209	-0.229761
scl35991.10_77-S	Crtam	cytotoxic and regulatory T cell molecule	NM_019465	GO:0005515; GO:0005615; GO:0005887; GO:0007155; GO:0016021	54698	NM_019465; NM_019465; NP_062338	7	0.0110007	0.448776	-1.66981	-0.610929	0.0191968	-0.159028
scl36462.6_134-S	Dalrd3	DALR anticodon binding domain containing 3	NM_026378	GO:0004812; GO:0004814; GO:0005524; GO:0006420	67789	NM_026378; NM_026378; NP_080654	7	0.00103139	0.304736	-0.200353	0.301282	0.0742336	0.289433
scl36676.10.87_5-S	Mto1	mitochondrial translation optimization 1 homolog (S. cerevisiae)	NM_026658	GO:0005739; GO:0005739; GO:0006118; GO:0008033; GO:0016491; GO:0045333; GO:0050660	68291	NM_026658; NM_026658; NP_080934	7	0.015365	0.101972	-0.283301	0.236948	0.0545401	0.0382774
scl37231.19.1_55-S	Pde4a	phosphodiesterase 4A, cAMP specific	NM_019798	GO:0003824; GO:0004114; GO:0004115; GO:0007165; GO:0016787	18577	XM_977087; XM_977087; XP_982181; XM_977123; XP_982217; XM_977155; XP_982249; XM_977195; XP_982289; XM_977234; XP_982328; NM_019798; NP_062772; NM_183408; NP_899668	7	0.0118421	-0.183091	-0.717209	0.268435	0.0442625	0.201042
scl37264.5.1_20-S	NA	NA	XM_147333	NA	NA	NA	7	2.51734e-05	0.282846	-0.452673	-0.437927	-0.0219193	0.616369
scl37316.9.1_41-S	Casp4	caspase 4, apoptosis-related cysteine peptidase	NM_007609	GO:0005515; GO:0005622; GO:0006508; GO:0006915; GO:0006917; GO:0006917; GO:0008233; GO:0008234; GO:0016787; GO:0030693; GO:0042981	12363	NM_007609; NM_007609; NP_031635	7	0.000154868	0.967206	-2.00449	0	-0.433018	0.0188133
scl37400.4_232-S	NA	NA	XM_125947	NA	NA	NA	7	0.0475957	-0.348161	-0.996675	0.0311105	-0.120001	0.238737
scl37715.13_93-S	Lmnb2	lamin B2	NM_010722	GO:0005198; GO:0005634; GO:0005638; GO:0005882	16907	XM_622972; XM_622972; XP_622972; NM_010722; NP_034852	7	0.0249425	0.242634	-0.108073	0.213945	-0.0143151	0.235451
scl38711.3.1_9-S	Gtrgeo22	gene trap ROSA b-geo 22	NM_148934	GO:0003674; GO:0005856; GO:0005874; GO:0007275; GO:0007283; GO:0007288; GO:0016021; GO:0019861; GO:0030154; GO:0030534	110012	NM_148934; NM_148934; NP_683736	7	0.0252378	0.167257	-0.519158	-0.198418	-0.255584	0.23982
scl39247.26.1_37-S	Azi1	5-azacytidine induced gene 1	NM_009734	GO:0005813; GO:0007275; GO:0007283; GO:0030154	12009	NM_009734; NM_009734; NP_033864	7	0.0460842	0.0587246	-0.410799	0.0139711	-0.0830735	-0.00516915
scl40624.16.1_29-S	Lrrc45	leucine rich repeat containing 45	NM_153545	GO:0005515	217366	NM_153545; NM_153545; NP_705773	7	0.0171565	0.574693	-0.962383	0.165641	0.168585	0.302037
scl41017.13_82-S	Ppp1r9b	protein phosphatase 1, regulatory subunit 9B	NM_172261	GO:0001932; GO:0003779; GO:0005515; GO:0005634; GO:0005654; GO:0005737; GO:0005856; GO:0007015; GO:0007275; GO:0007399; GO:0016358; GO:0030036; GO:0030154; GO:0030175; GO:0030308; GO:0030864	217124	NM_172261; NM_172261; NP_758465	7	0.0159263	0.0633361	-0.266053	-0.0865218	0.106986	0.00405686
scl41564.10_42-S	Sept8	septin 8	NM_033144	GO:0000166; GO:0005525; GO:0007049	20362	XM_001000140; XM_001000140; XP_001000140; NM_033144; NP_149156	7	0.00671507	0.176457	-0.254019	0.0625729	0.200996	0.143778
scl44104.6.1_30-S	1300014I06Rik	RIKEN cDNA 1300014I06 gene	NM_025831	GO:0005515; GO:0007154; GO:0035091	66895	NM_025831; NM_025831; NP_080107	7	0.0286383	-0.0393813	-0.35982	-0.141312	-0.279916	-0.0115431
scl44174.1.1_69-S	Hdgfl1	hepatoma derived growth factor-like 1	NM_008232	NA	15192	NM_008232; NM_008232; NP_032258	7	0.0371045	0.27948	-0.786609	-0.0779738	0.187185	0.115044
scl46720.13_574-S	Pou6f1	POU domain, class 6, transcription factor 1	NM_010127	GO:0003677; GO:0003700; GO:0005634; GO:0006350; GO:0006355; GO:0043565; GO:0045449	19009	NM_010127; NM_010127; NP_034257	7	0.000179506	1.11015	-3.41996	-3.85306	0.137986	0.262645
scl46920.10.1_2-S	Naga	N-acetyl galactosaminidase, alpha	NM_008669	GO:0003824; GO:0004553; GO:0005764; GO:0005975; GO:0008152; GO:0008456; GO:0016787; GO:0016798; GO:0043169	17939	NM_008669; NM_008669; NP_032695	7	0.00365281	0.195459	-1.12171	-0.69322	-0.176748	0.0737206
scl47186.4_307-S	Has2	hyaluronan synthase 2	NM_008216	GO:0016020; GO:0016021; GO:0016740; GO:0016757; GO:0050501	15117	NM_008216; NM_008216; NP_032242	7	0.0283497	0.19319	-0.473076	0.127861	-0.0121465	0.579766
scl48397.1.1161_123-S	NA	NA	NA	NA	NA	NA	7	0.0223293	0.588134	-3.68447	-0.522849	0.134785	0.274456
scl48437.31_30-S	Phldb2	pleckstrin homology-like domain, family B, member 2	NM_153412	NA	208177	NM_153412; NM_153412; NP_700461	7	0.0142667	0.783153	-0.958252	-0.745573	2.88753	3.05744
scl48626.2.1_273-S	NA	NA	NA	NA	NA	NA	7	0.0333829	0.163784	-0.537765	-0.417548	0.13174	0.216537
scl49287.19_426-S	Lpp	LIM domain containing preferred translocation partner in lipoma	NM_178665	GO:0005515; GO:0005634; GO:0007155; GO:0008270; GO:0046872	210126	NM_178665; NM_178665; NP_848780	7	0.0367388	0.429078	-0.173383	-0.00398976	0.320442	0.00703498
scl50176.16.1_35-S	Msln	mesothelin	NM_018857	GO:0005515; GO:0005615; GO:0007155; GO:0016020; GO:0048503	56047	NM_018857; NM_018857; NP_061345	7	0.0489065	0.247293	-0.913007	-0.635874	0.959695	0.88737
scl50585.7.1_2-S	Dus3l	dihydrouridine synthase 3-like (S. cerevisiae)	NM_144858	GO:0003676; GO:0008033; GO:0008152; GO:0008270; GO:0016491; GO:0046872; GO:0050660	224907	XM_977990; XM_977990; XP_983084; XM_978022; XP_983116; XM_978061; XP_983155; XM_978098; XP_983192; XM_978142; XP_983236; XM_978180; XP_983274; XM_978219; XP_983313; XM_978263; XP_983357; NM_144858; NP_659107	7	0.0415871	-0.0746678	-0.125461	0.0474528	0.158387	0.233486
scl50683.12_301-S	Gtpbp2	GTP binding protein 2	NM_019581	GO:0000166; GO:0003746; GO:0003924; GO:0005525; GO:0005525; GO:0006414	56055	NM_019581; NM_019581; NP_062527	7	0.00836773	0.0330922	-0.0502341	-0.109436	0.236283	0.129578
scl51323.13.1_30-S	Mppe1	metallophosphoesterase 1	NM_172630	GO:0016787	225651	XM_001001173; XM_001001173; XP_001001173; XM_001001180; XP_001001180; XM_001001193; XP_001001193; XM_001001206; XP_001001206; XM_001001219; XP_001001219; NM_172630; NP_766218	7	0.00493837	0.0544709	-0.322553	-0.276587	0.0169577	0.12042
scl52661.1.374_26-S	Zfand5	zinc finger, AN1-type domain 5	NM_009551	GO:0003676; GO:0003677; GO:0008270; GO:0046872	22682	XM_001000565; XM_001000565; XP_001000565; XM_001000581; XP_001000581; XM_001000597; XP_001000597; NM_009551; NP_033577	7	0.00354605	0	-2.63227	-1.15079	-0.399169	0.545481
scl52747.18.1_15-S	Dak	dihydroxyacetone kinase 2 homolog (yeast)	NM_145496	GO:0000166; GO:0004371; GO:0005524; GO:0006071; GO:0016301; GO:0016740; GO:0016829	225913	NM_145496; NM_145496; NP_663471	7	0.00155379	0.043846	-0.703411	-0.417691	-0.021066	-0.20064
scl52763.12.1_115-S	NA	NA	XM_129203	NA	NA	NA	7	4.96665e-05	0	-3.86162	-0.239024	-0.232453	0.130645
scl52914.17.1_108-S	Rps6ka4	ribosomal protein S6 kinase, polypeptide 4	NM_019924	GO:0000166; GO:0003824; GO:0004672; GO:0004674; GO:0004711; GO:0005515; GO:0005524; GO:0005524; GO:0005634; GO:0005634; GO:0006355; GO:0006468; GO:0006468; GO:0006508; GO:0007243; GO:0008237; GO:0008270; GO:0016301; GO:0016740; GO:0048273	56613	NM_019924; NM_019924; NP_064308	7	0.0275583	-0.042682	-0.268018	-0.127948	-0.00784	0.220931
scl54754.6.1_12-S	NA	NA	XM_196586	NA	NA	NA	7	0.0414348	0.103303	-0.212551	-0.0241216	-0.115748	0.246216
scl6186.1.1_212-S	NA	NA	NA	NA	NA	NA	7	0.00689093	0.341939	-0.578115	0.334309	0.0502717	-0.205454
GI_38081254-S	NA	NA	XM_359102	NA	NA	NA	8	0.0263601	0.870209	-1.78876	0.139166	-2.5562	-1.72974
GI_38081258-S	NA	NA	XM_359104	NA	NA	NA	8	0.0186108	1.72329	-0.659783	-0.097442	0.1213	-0.409867
GI_38086242-S	NA	NA	XM_145453	NA	NA	NA	8	0.0427497	1.4748	-0.586167	0.162939	0.199057	-0.260629
GI_38088087-S	NA	NA	XM_355977	NA	NA	NA	8	0.0261916	0.561926	-0.0141775	0.344832	-0.239618	-0.210353
GI_38093896-S	NA	NA	XM_356263	NA	NA	NA	8	0.0173246	0.728865	-0.203011	0.833943	-0.397667	-0.051495
ri|9530073A13|PX00114K21|AK035591|3548-S	NA	NA	AK035591	NA	NA	NA	8	0.0272045	4.0552	-1.28155	0.636493	-0.403403	0.483683
ri|9630024P07|PX00115F18|AK035985|2014-S	Mospd2	motile sperm domain containing 2	AK035985	GO:0005198; GO:0006928; GO:0016020; GO:0016021	76763	XM_136156; XM_136156; XP_136156; XM_891689; XP_896782; XM_899674; XP_904767; XM_899680; XP_904773; XM_899687; XP_904780; XM_899692; XP_904785; XM_899707; XP_904800; XM_910453; XP_915546; XM_921622; XP_926715; XM_921629; XP_926722; XM_921633; XP_926726; XM	8	0.024359	0.745569	-0.0214837	0.0825522	-0.0197505	-0.163335
ri|9830144J08|PX00118J08|AK036638|3877-S	Centd3	centaurin, delta 3	AK036638	GO:0001726; GO:0005096; GO:0005100; GO:0005547; GO:0005622; GO:0005737; GO:0007165; GO:0008060; GO:0008360; GO:0030027; GO:0030336; GO:0030675; GO:0035021; GO:0035024; GO:0043087; GO:0043325	106952	NM_139206; NM_139206; NP_631945	8	0.0279705	0.557813	0.242541	0.13597	-0.165519	0.0286604
ri|A130014O09|PX00121E20|AK037401|2804-S	NA	NA	AK037401	NA	NA	NA	8	0.00769359	3.25104	-0.492784	0.3847	-0.107209	0.21495
ri|A830055I09|PX00155F05|AK043943|2735-S	Atp11b	ATPase, Class VI, type 11B	AK043943	GO:0000166; GO:0000287; GO:0003824; GO:0005524; GO:0006810; GO:0006812; GO:0008152; GO:0015662; GO:0016020; GO:0016021; GO:0016787; GO:0016887; GO:0046872	76295	NM_029570; NM_029570; NP_083846	8	0.0373301	0.643441	0.315339	0.157703	0.0474113	-0.12021
ri|C130060B01|PX00170P07|AK048425|3207-S	NA	NA	AK048425	NA	NA	NA	8	0.0148715	2.34831	0.983957	0.0879464	0.464895	0.0712227
ri|E330029N23|PX00675J08|AK087850|4178-S	4931406P16Rik	RIKEN cDNA 4931406P16 gene	AK087850	NA	233103	NM_172741; NM_172741; NP_766329	8	0.0125276	4.75355	-0.161678	0.81256	0.296277	-1.43923
ri|E530016P10|PX00319A22|AK089149|1281-S	NA	NA	AK089149	NA	NA	NA	8	0.0325474	0.300161	0.103684	-0.00576862	-0.227193	-0.105198
scl0002184.1_69-S	Ctdp1	CTD (carboxy-terminal domain, RNA polymerase II, polypeptide A) phosphatase, subunit 1	NM_026295	GO:0004721; GO:0005515; GO:0005575; GO:0005622; GO:0005634; GO:0008150; GO:0016787	67655	NM_026295; NM_026295; NP_080571	8	0.0154838	0.640158	-0.468067	-1.00497	-0.199259	-0.764613
scl0002244.1_36-S	NA	NA	XM_128857	NA	NA	NA	8	0.0456744	0.565457	-0.00949461	0.118349	0.0814114	0.0600867
scl0002768.1_1029-S	Wdr78	WD repeat domain 78	NM_146254	NA	242584	NM_146254; NM_146254; NP_666366	8	5.2343e-06	4.51728	0.032079	-1.71327	0.555828	0.4197
scl000890.1_7-S	Apoa2	apolipoprotein A-II	NM_013474	GO:0001817; GO:0005319; GO:0005576; GO:0005615; GO:0006006; GO:0006631; GO:0006810; GO:0006869; GO:0008289; GO:0009749; GO:0015759; GO:0030300; GO:0042119; GO:0042157; GO:0045416; GO:0046982; GO:0050748; GO:0050995	11807	NM_013474; NM_013474; NP_038502	8	0.0193267	0.768903	0.337077	-0.20247	-0.522643	-0.520157
scl0012836.2_219-S	Col7a1	procollagen, type VII, alpha 1	NM_007738	GO:0004866; GO:0004867; GO:0005198; GO:0005515; GO:0005578; GO:0005581; GO:0005615; GO:0005737; GO:0006817; GO:0007155; GO:0030020	12836	NM_007738; NM_007738; NP_031764	8	0.0378862	0.726106	0.638322	0.148138	-0.242151	-0.424608
scl00269252.1_270-S	Gtf3c4	general transcription factor IIIC, polypeptide 4	NM_172977	GO:0003677; GO:0004402; GO:0005634; GO:0006350; GO:0008415; GO:0016740	269252	NM_172977; NM_172977; NP_766565	8	0.0225523	0.448463	0.0515775	0.136702	-0.0331313	0.176084
scl00380928.1_220-S	NA	NA	XM_354836	NA	NA	NA	8	0.026093	0.104914	-0.0579383	-0.190993	-0.385466	-0.127214
scl0067727.2_187-S	Stx17	syntaxin 17	NM_026343	GO:0003674; GO:0006810; GO:0006886; GO:0008150; GO:0008565; GO:0016020; GO:0016021; GO:0030868	67727	NM_026343; NM_026343; NP_080619	8	0.0488287	0.804435	0.108273	-0.162407	-0.124296	-0.0990124
scl0071721.2_141-S	1200015N20Rik	RIKEN cDNA 1200015N20 gene	NM_024244	NA	71721	NM_024244; NM_024244; NP_077206	8	0.00197948	4.30643	0.254859	0.388727	0.216958	0.0246923
scl0079565.2_121-S	Wbscr27	Williams Beuren syndrome chromosome region 27 (human)	NM_024479	GO:0008168; GO:0008757; GO:0016740	79565	NM_024479; NM_024479; NP_077799	8	0.000452956	4.62547	1.99579	1.21715	0.162311	-0.0646347
scl0081702.2_147-S	Ankrd17	ankyrin repeat domain 17	NM_198010	GO:0003674; GO:0003676; GO:0003684; GO:0005524; GO:0005575; GO:0006298; GO:0007492	81702	NM_030886; NM_030886; NP_112148; NM_198010; NP_932127	8	0.0211075	0.524913	0.408518	-0.0895061	-0.0717043	-0.22429
scl0097423.2_44-S	R74862	expressed sequence R74862	NM_133790	NA	97423	NM_133790; NM_133790; NP_598551	8	0.0473606	4.11441	0.181285	0.575435	0.25874	0.022475
scl012161.8_3-S	Bmp6	bone morphogenetic protein 6	NM_007556	GO:0001503; GO:0001649; GO:0005125; GO:0005515; GO:0005576; GO:0005615; GO:0006954; GO:0007275; GO:0008083; GO:0030154; GO:0030509; GO:0040007; GO:0045944; GO:0051216	12161	NM_007556; NM_007556; NP_031582	8	0.0067354	4.22368	0	-0.280477	-1.45473	0.47549
scl017974.6_299-S	Nck2	non-catalytic region of tyrosine kinase adaptor protein 2	NM_010879	GO:0007015; GO:0007165; GO:0007173; GO:0007176; GO:0007242; GO:0008285; GO:0012506; GO:0016301; GO:0016477; GO:0030032	17974	XM_973478; XM_973478; XP_978572; NM_010879; NP_035009	8	0.0153469	0.21447	0.156061	-0.0234544	-0.0931448	-0.0737349
scl018105.7_5-S	Nqo2	NAD(P)H dehydrogenase, quinone 2	NM_020282	GO:0003955; GO:0006118; GO:0008270; GO:0016491; GO:0046872	18105	NM_020282; NM_020282; NP_064678	8	0.00723204	0.220688	0.058201	-0.159383	-0.385795	-0.0154775
scl020778.1_265-S	Scarb1	scavenger receptor class B, member 1	NM_016741	GO:0000299; GO:0004872; GO:0005515; GO:0005887; GO:0007155; GO:0016020; GO:0016021; GO:0016599	20778	NM_016741; NM_016741; NP_058021	8	0.00610579	0.339601	0.0166153	0.0553152	-0.0169167	-0.0468513
scl0211446.1_21-S	Exoc3	exocyst complex component 3	NM_177333	GO:0006810; GO:0006887; GO:0015031	211446	NM_177333; NM_177333; NP_796307	8	0.042936	0.275532	-0.154049	-0.200346	0.0495127	-0.079325
scl0231855.15_16-S	C330006K01Rik	RIKEN cDNA C330006K01 gene	NM_172725	NA	231855	NM_172725; NM_172725; NP_766313	8	0.036725	0.264834	0.00152913	-0.0574699	-0.264041	-0.334237
scl0244668.1_1-S	Sipa1l2	signal-induced proliferation-associated 1 like 2	XM_146572	GO:0005096; GO:0005515; GO:0005622; GO:0051056	244668	XM_001004617; XM_001004617; XP_001004617; XM_001004618; XP_001004618; XM_001004620; XP_001004620; XM_146572; XP_146572; XM_895104; XP_900197; XM_902817; XP_907910; XM_917839; XP_922932; XM_925307; XP_930400; XM_925310; XP_930403; NM_001081337; NP_00107480	8	0.0278127	0.531759	0.206269	0.245654	0.0285816	0.194275
scl0329252.1_122-S	NA	NA	XM_283647	NA	NA	NA	8	0.000648894	2.78968	-0.236244	0	0	0.109389
scl074270.26_30-S	Usp20	ubiquitin specific peptidase 20	NM_028846	GO:0004197; GO:0004221; GO:0004221; GO:0006511; GO:0006511; GO:0006512; GO:0008233; GO:0008270	74270	NM_028846; NM_028846; NP_083122	8	0.00458815	0.306386	0.183111	-0.0579783	-0.0528705	0.195227
scl13050.1.1_236-S	Smg6	Smg-6 homolog, nonsense mediated mRNA decay factor (C. elegans)	NM_001002764	GO:0000184; GO:0000723; GO:0000781; GO:0003677; GO:0005488; GO:0005515; GO:0005634; GO:0005634; GO:0005694; GO:0005697; GO:0005737; GO:0006406; GO:0035303; GO:0042162	103677	NM_001002764; NM_001002764; NP_001002764	8	0.0355243	0.642286	0.615552	-0.322766	-0.35706	-0.622604
scl13684.1.1_314-S	NA	NA	NA	NA	NA	NA	8	0.0199141	0.684582	-0.173442	0.27798	-0.16946	-0.0197357
scl16098.8_1-S	Tor3a	torsin family 3, member A	NM_023141	GO:0000166; GO:0003855; GO:0005524; GO:0005783; GO:0009073; GO:0051085	30935	XM_994080; XM_994080; XP_999174; NM_023141; NP_075630	8	0.04769	0.494297	-0.686551	0.134412	-0.372345	-0.0644253
scl20645.1.1_284-S	NA	NA	NA	NA	NA	NA	8	0.0415956	1.76342	0.650745	0.246399	0.0925438	-0.191403
scl20918.1.1_187-S	NA	NA	NA	NA	NA	NA	8	0.0436541	0.607779	0.132579	0.371737	-0.242516	-0.0528314
scl21170.7.1_39-S	Lcn8	lipocalin 8	NM_033145	GO:0005215; GO:0005488; GO:0005615; GO:0006810	78076	NM_033145; NM_033145; NP_149157	8	0.0281159	1.57173	-0.546489	-0.10932	-0.25255	0.422835
scl21268.1.1_52-S	NA	NA	NA	NA	NA	NA	8	0.0283768	1.28785	-0.131015	-0.0740149	-0.204623	0.358954
scl22932.2.1_161-S	Sprr2e	small proline-rich protein 2E	NM_011471	GO:0001533; GO:0005198; GO:0007566; GO:0008544; GO:0030216; GO:0031424; GO:0042698	20759	NM_011471; NM_011471; NP_035601	8	1.72359e-07	2.39992	-2.71698	-3.59892	-3.17193	0.459307
scl23792.10.1_276-S	Adc	arginine decarboxylase	NM_172875	GO:0003824; GO:0006596; GO:0007283; GO:0007283; GO:0008792; GO:0016829; GO:0016831	242669	XM_982765; XM_982765; XP_987859; NM_172875; NP_766463	8	0.0347527	0.518984	-1.41435	0	-1.98868	0.127253
scl24441.18_257-S	Ddx58	DEAD (Asp-Glu-Ala-Asp) box polypeptide 58	NM_172689	GO:0000166; GO:0003676; GO:0003723; GO:0004386; GO:0005515; GO:0005524; GO:0005622; GO:0006955; GO:0008026; GO:0009615; GO:0016787; GO:0042981; GO:0045087	230073	XM_985407; XM_985407; XP_990501; NM_172689; NP_766277	8	0.0469121	2.33171	-0.947323	1.48914	-0.54263	-0.34077
scl26452.19.1_36-S	A230062G08Rik	RIKEN cDNA A230062G08 gene	NM_173765	GO:0004043; GO:0006118; GO:0008152; GO:0016491; GO:0048037	231326	NM_173765; NM_173765; NP_776126	8	0.0058957	0.291567	0.0839332	-0.0336317	0.0572237	-0.109268
scl2648.1.1_126-S	NA	NA	NA	NA	NA	NA	8	0.0488427	0.512701	0.262671	0.0959188	-0.128738	-0.28239
scl27062.3_485-S	NA	NA	XM_355659	NA	NA	NA	8	2.53581e-06	4.38428	0	-1.59293	0	-0.10372
scl28441.10_311-S	Apobec1	apolipoprotein B editing complex 1	NM_031159	GO:0004126; GO:0006381; GO:0006397; GO:0008270; GO:0016554; GO:0016787; GO:0016814; GO:0042157; GO:0046872	11810	NM_031159; NM_031159; NP_112436	8	0.0313734	1.29648	-1.11964	0.0492027	-0.0449448	0.0649241
scl30446.19.1_20-S	Nadsyn1	NAD synthetase 1	NM_030221	GO:0000166; GO:0003952; GO:0003952; GO:0005524; GO:0005575; GO:0006807; GO:0008795; GO:0009435; GO:0009435; GO:0016810; GO:0016874	78914	XM_993970; XM_993970; XP_999064; NM_030221; NP_084497	8	0.0376973	0.659851	0.343424	-0.146079	-0.311586	-0.757257
scl30457.1.214_244-S	NA	NA	NA	NA	NA	NA	8	0.0488918	0.660562	0.139414	-0.25814	0.0497849	0.219139
scl31768.5_180-S	5730403M16Rik	RIKEN cDNA 5730403M16 gene	NM_172738	GO:0003676; GO:0005622; GO:0005634; GO:0006355; GO:0008270; GO:0046872	232853	NM_172738; NM_172738; NP_766326	8	0.00207885	2.10481	0.488395	-0.766716	-0.133348	-0.0393129
scl31814.9.1_5-S	Tnnt1	troponin T1, skeletal, slow	NM_011618	GO:0005200; GO:0005515; GO:0005515; GO:0005861; GO:0006937	21955	XM_976504; XM_976504; XP_981598; XM_976542; XP_981636; NM_011618; NP_035748	8	0.0145419	0.754701	-0.16555	-0.792851	-0.653757	0.246664
scl33010.3_528-S	NA	NA	NA	NA	NA	NA	8	0.00661058	0.867699	-0.590076	-0.0350416	-0.168498	-0.166242
scl3322.1.1_157-S	NA	NA	NA	NA	NA	NA	8	0.0079665	0.488558	0.0993555	0.339662	-0.327931	-0.10403
scl33660.5_397-S	Hmox1	heme oxygenase (decycling) 1	NM_010442	GO:0004392; GO:0004871; GO:0005506; GO:0005783; GO:0005792; GO:0006788; GO:0016021; GO:0016491; GO:0043123; GO:0046872; GO:0050896	15368	NM_010442; NM_010442; NP_034572	8	0.00523871	1.00426	0.308467	0.0907074	0.150483	0.127714
scl34737.1.1_173-S	NA	NA	NA	NA	NA	NA	8	0.0371653	1.41995	0.676771	-0.481825	-0.966108	-0.263711
scl34996.3_374-S	NA	NA	NA	NA	NA	NA	8	0.00348986	0.725107	0.536768	0.116429	0.0356505	-0.14655
scl37201.7.1_109-S	9530077C05Rik	RIKEN cDNA 9530077C05 gene	NM_026739	NA	68283	NM_026739; NM_026739; NP_081015	8	0.0144011	0.394378	-0.464792	-0.324856	-0.255789	0.133076
scl38663.8.1_41-S	Dapk3	death-associated kinase 3	NM_007828	GO:0000166; GO:0004672; GO:0004674; GO:0004713; GO:0005515; GO:0005524; GO:0005634; GO:0005634; GO:0006468; GO:0006915; GO:0006917; GO:0007243; GO:0016301; GO:0016568; GO:0016740	13144	NM_007828; NM_007828; NP_031854	8	0.0275679	0.370914	0.0745783	-0.464175	-0.419125	0.190335
scl42281.2.1_281-S	NA	NA	NA	NA	NA	NA	8	0.0297352	0.520716	0.0188841	0.197559	-0.210961	-0.38522
scl44353.1.1_4-S	NA	NA	NA	NA	NA	NA	8	0.0190096	0.592684	-0.0381571	0.60745	-0.196996	0.42341
scl44742.7_504-S	Zfp346	zinc finger protein 346	NM_012017	GO:0003676; GO:0003723; GO:0003725; GO:0005515; GO:0005622; GO:0005634; GO:0005730; GO:0006915; GO:0008270; GO:0046872	26919	NM_012017; NM_012017; NP_036147	8	0.0162069	0.587918	-0.123725	0.323474	-0.0797831	0.0643461
scl44946.1_175-S	Foxq1	forkhead box Q1	NM_008239	GO:0003677; GO:0003700; GO:0005634; GO:0005667; GO:0006350; GO:0006355; GO:0031069; GO:0043565	15220	NM_008239; NM_008239; NP_032265	8	0.00609392	1.35411	-0.280872	0.655776	0.070603	0.180772
scl46484.11_613-S	NA	NA	XM_127638	NA	NA	NA	8	0.0372332	2.32792	0	0.218684	-1.41629	0.073091
scl46893.13.1_7-S	Ttll1	tubulin tyrosine ligase-like 1	NM_178869	GO:0003824; GO:0004835; GO:0005524; GO:0005856; GO:0005874; GO:0006464; GO:0016874	319953	NM_178869; NM_178869; NP_849200	8	0.018258	0.378546	-0.364796	0.242879	-0.0118286	-0.111716
scl47025.7_39-S	Zfp647	zinc finger protein 647	NM_172817	GO:0003676; GO:0003677; GO:0005622; GO:0005634; GO:0006350; GO:0006355; GO:0008270; GO:0046872	239546	NM_172817; NM_172817; NP_766405	8	0.0185265	1.34662	0.965399	0.592184	-0.0662413	-0.209941
scl48130.4_110-S	Rpl37	ribosomal protein L37	NM_026069	GO:0003723; GO:0003735; GO:0005622; GO:0005840; GO:0005842; GO:0006412; GO:0008270; GO:0019843; GO:0030529; GO:0046872	67281	NM_026069; NM_026069; NP_080345	8	0.0386868	3.6927	-0.774683	1.74075	-0.373303	0.230028
scl48205.2_588-S	NA	NA	XM_128363	NA	NA	NA	8	0.00554731	3.02179	-0.195839	0.388503	0.27652	0.069319
scl48660.21.1_63-S	NA	NA	XM_147240	NA	NA	NA	8	0.0257093	4.66105	0.00404784	0.280292	-0.0291226	0.479492
